# Supplementary material for: Suberoylanilide Hydroxamic Acid Treatment Reveals Crosstalks among Proteome, Ubiquitylome and Acetylome in Non-Small Cell Lung Cancer A549 Cell Line
Source: Sci Rep. 2015 Mar 31;5:9520. doi: 10.1038/srep09520 (PMC4379480; doi:10.1038/srep09520)
Supplement: Supplementary Information — Supplementary Table S1 [file srep09520-s2.xls]

## Sheet: proteinGroups
UniproKB accession	Protein names	Gene names	Ratio L/H
P24863	Cyclin-C	CCNC	9.90589
Q13268	Dehydrogenase/reductase SDR family member 2	DHRS2	8.37942
Q7Z5G4	Golgin subfamily A member 7	GOLGA7	7.21917
Q8N111	Cell cycle exit and neuronal differentiation protein 1	CEND1	5.48396
Q9H7D0	Dedicator of cytokinesis protein 5	DOCK5	5.28262
Q9H2K8	Serine/threonine-protein kinase TAO3	TAOK3	4.8391
P04083	Annexin A1	ANXA1	4.49236
Q8N428	Polypeptide N-acetylgalactosaminyltransferase 16	GALNT16	4.4825
Q96HR9	Receptor expression-enhancing protein 6	REEP6	4.4156
P28676	Grancalcin	GCA	3.885
Q7Z449	Cytochrome P450 2U1	CYP2U1	3.80561
P14384	Carboxypeptidase M	CPM	3.80329
Q92925	SWI/SNF-related matrix-associated actin-dependent regulator of chromatin subfamily D member 2	SMARCD2	3.79492
Q00403	Transcription initiation factor IIB	GTF2B	3.7919
P21397	Amine oxidase [flavin-containing] A	MAOA	3.78802
Q8NHP8	Putative phospholipase B-like 2;Putative phospholipase B-like 2 32 kDa form;Putative phospholipase B-like 2 45 kDa form	PLBD2	3.78243
P02679	Fibrinogen gamma chain	FGG	3.68732
O60518	Ran-binding protein 6	RANBP6	3.63108
P29084	Transcription initiation factor IIE subunit beta	GTF2E2	3.53444
O15484	Calpain-5	CAPN5	3.49113
P53999	Activated RNA polymerase II transcriptional coactivator p15	SUB1	3.48044
P50440	Glycine amidinotransferase, mitochondrial	GATM	3.45698
Q02410	Amyloid beta A4 precursor protein-binding family A member 1	APBA1	3.41355
P29083	General transcription factor IIE subunit 1	GTF2E1	3.36712
Q6DD87	Zinc finger protein 787	ZNF787	3.34426
Q9P2D0	Inhibitor of Bruton tyrosine kinase	IBTK	3.33322
Q6NZI2	Polymerase I and transcript release factor	PTRF	3.31159
P52294	Importin subunit alpha-1	KPNA1	3.2458
Q15434	RNA-binding motif, single-stranded-interacting protein 2	RBMS2	3.22051
O75298	Reticulon-2	RTN2	3.2113
Q8IZP0	Abl interactor 1	ABI1	3.12305
P09234	U1 small nuclear ribonucleoprotein C	SNRPC	3.09847
P0C024	Peroxisomal coenzyme A diphosphatase NUDT7	NUDT7	3.0773
P21281	V-type proton ATPase subunit B, brain isoform	ATP6V1B2	3.04516
P60520	Gamma-aminobutyric acid receptor-associated protein-like 2	GABARAPL2	3.02984
P37268	Squalene synthase	FDFT1	3.02279
P05455	Lupus La protein	SSB	3.02005
Q12857	Nuclear factor 1 A-type	NFIA	3.01796
Q92673	Sortilin-related receptor	SORL1	2.99742
O00767	Acyl-CoA desaturase	SCD	2.989
O15391	Transcription factor YY2	YY2	2.97442
Q86YT6	E3 ubiquitin-protein ligase MIB1	MIB1	2.95447
Q9Y2G5	GDP-fucose protein O-fucosyltransferase 2	POFUT2	2.9509
Q567V2	Mpv17-like protein 2	MPV17L2	2.89126
Q96EU6	Ribosomal RNA processing protein 36 homolog	RRP36	2.87315
O43852	Calumenin	CALU	2.8335
Q9UI12	V-type proton ATPase subunit H	ATP6V1H	2.81928
Q13206	Probable ATP-dependent RNA helicase DDX10	DDX10	2.77847
P51858	Hepatoma-derived growth factor	HDGF	2.772
Q9P0J1	[Pyruvate dehydrogenase [acetyl-transferring]]-phosphatase 1, mitochondrial	PDP1	2.75277
O75882	Attractin	ATRN	2.74657
P08758	Annexin A5	ANXA5	2.73853
Q6PCB7	Long-chain fatty acid transport protein 1	SLC27A1	2.72822
P80188	Neutrophil gelatinase-associated lipocalin	LCN2	2.63644
Q96BY9	Store-operated calcium entry-associated regulatory factor	TMEM66	2.61677
Q8NFZ0	F-box only protein 18	FBXO18	2.57858
Q9Y2J8	Protein-arginine deiminase type-2	PADI2	2.56621
P30626	Sorcin	SRI	2.53917
Q8N9F7	Glycerophosphodiester phosphodiesterase domain-containing protein 1	GDPD1	2.53691
O15427	Monocarboxylate transporter 4	SLC16A3	2.53351
P08133	Annexin A6	ANXA6	2.49178
Q9UNW1	Multiple inositol polyphosphate phosphatase 1	MINPP1	2.47023
Q9NP80	Calcium-independent phospholipase A2-gamma	PNPLA8	2.45785
Q6V0L0	Cytochrome P450 26C1	CYP26C1	2.45755
Q8IWS0	PHD finger protein 6	PHF6	2.44559
Q9BTY2	Plasma alpha-L-fucosidase	FUCA2	2.43914
Q92522	Histone H1x	H1FX	2.43362
Q6UW63	KDEL motif-containing protein 1	KDELC1	2.3932
Q9BQ75	Protein CMSS1	CMSS1	2.39234
O75348	V-type proton ATPase subunit G 1;V-type proton ATPase subunit G 2	ATP6V1G1	2.39229
P51532	Transcription activator BRG1	SMARCA4	2.39069
Q9BZQ6	ER degradation-enhancing alpha-mannosidase-like protein 3	EDEM3	2.38937
Q96DA2	Ras-related protein Rab-39B	RAB39B	2.38686
P35754	Glutaredoxin-1	GLRX	2.34434
P54802	Alpha-N-acetylglucosaminidase;Alpha-N-acetylglucosaminidase 82 kDa form;Alpha-N-acetylglucosaminidase 77 kDa form	NAGLU	2.34373
Q15833	Syntaxin-binding protein 2	STXBP2	2.32628
P12532	Creatine kinase U-type, mitochondrial	CKMT1A	2.31707
Q96ME7	Zinc finger protein 512	ZNF512	2.31508
Q92572	AP-3 complex subunit sigma-1	AP3S1	2.29991
Q9UHQ9	NADH-cytochrome b5 reductase 1	CYB5R1	2.29832
Q9Y587	AP-4 complex subunit sigma-1	AP4S1	2.28948
Q5VW32	BRO1 domain-containing protein BROX	BROX	2.28457
P55036	26S proteasome non-ATPase regulatory subunit 4	PSMD4	2.27386
Q9NX18	Succinate dehydrogenase assembly factor 2, mitochondrial	SDHAF2	2.26449
O14617	AP-3 complex subunit delta-1	AP3D1	2.25088
Q9HBI6	Cytochrome P450 4F11	CYP4F11	2.24835
P21283	V-type proton ATPase subunit C 1	ATP6V1C1	2.2483
Q9NWM8	Peptidyl-prolyl cis-trans isomerase FKBP14	FKBP14	2.24578
P37837	Transaldolase	TALDO1	2.23524
Q96LJ7	Dehydrogenase/reductase SDR family member 1	DHRS1	2.22806
P25490	Transcriptional repressor protein YY1	YY1	2.2246
Q5BJH7	Protein YIF1B	YIF1B	2.21337
A5PLL7	Transmembrane protein 189	TMEM189	2.20347
P35354	Prostaglandin G/H synthase 2	PTGS2	2.20104
Q69YH5	Cell division cycle-associated protein 2	CDCA2	2.19486
Q53FV1	ORM1-like protein 2	ORMDL2	2.19217
Q9Y5Q0	Fatty acid desaturase 3	FADS3	2.18909
Q8NBM8	Prenylcysteine oxidase-like	PCYOX1L	2.17245
P28799	Granulins;Acrogranin;Paragranulin;Granulin-1;Granulin-2;Granulin-3;Granulin-4;Granulin-5;Granulin-6;Granulin-7	GRN	2.16666
P23458	Tyrosine-protein kinase JAK1	JAK1	2.16549
Q96Q07	BTB/POZ domain-containing protein 9	BTBD9	2.15554
Q6JQN1	Acyl-CoA dehydrogenase family member 10	ACAD10	2.15308
P38606	V-type proton ATPase catalytic subunit A	ATP6V1A	2.15156
Q13438	Protein OS-9	OS9	2.14975
Q99614	Tetratricopeptide repeat protein 1	TTC1	2.14961
Q06330	Recombining binding protein suppressor of hairless	RBPJ	2.14795
Q9HD26	Golgi-associated PDZ and coiled-coil motif-containing protein	GOPC	2.14417
P62318	Small nuclear ribonucleoprotein Sm D3	SNRPD3	2.14257
Q9NX61	Transmembrane protein 161A	TMEM161A	2.14055
Q12768	WASH complex subunit strumpellin	KIAA0196	2.13693
Q15059	Bromodomain-containing protein 3	BRD3	2.13561
Q9P0S3	ORM1-like protein 1	ORMDL1	2.13456
P16402	Histone H1.3	HIST1H1D	2.13042
Q9HCS2	Cytochrome P450 4F12	CYP4F12	2.11685
Q9NV66	tRNA wybutosine-synthesizing protein 1 homolog;tRNA wybutosine-synthesizing protein 1 homolog B	TYW1	2.11475
Q96DP5	Methionyl-tRNA formyltransferase, mitochondrial	MTFMT	2.10713
O43766	Lipoyl synthase, mitochondrial	LIAS	2.09987
P09661	U2 small nuclear ribonucleoprotein A	SNRPA1	2.09455
Q9BYJ9	YTH domain family protein 1;YTH domain family protein 3	YTHDF1	2.09065
O14776	Transcription elongation regulator 1	TCERG1	2.08877
O60476	Mannosyl-oligosaccharide 1,2-alpha-mannosidase IB	MAN1A2	2.0869
Q9HC52	Chromobox protein homolog 8	CBX8	2.06949
P50895	Basal cell adhesion molecule	BCAM	2.06778
Q4KWH8	1-phosphatidylinositol 4,5-bisphosphate phosphodiesterase eta-1	PLCH1	2.06292
Q93074	Mediator of RNA polymerase II transcription subunit 12	MED12	2.06266
P63272	Transcription elongation factor SPT4	SUPT4H1	2.0585
P51790	H(+)/Cl(-) exchange transporter 3	CLCN3	2.05255
O00754	Lysosomal alpha-mannosidase;Lysosomal alpha-mannosidase A peptide;Lysosomal alpha-mannosidase B peptide;Lysosomal alpha-mannosidase C peptide;Lysosomal alpha-mannosidase D peptide;Lysosomal alpha-mannosidase E peptide	MAN2B1	2.0501
Q02252	Methylmalonate-semialdehyde dehydrogenase [acylating], mitochondrial	ALDH6A1	2.04834
Q8NBJ7	Sulfatase-modifying factor 2	SUMF2	2.04486
Q9UHD8	Septin-9	2014-09-09	2.04098
P09429	High mobility group protein B1;Putative high mobility group protein B1-like 1	HMGB1	2.03815
Q8N201	Integrator complex subunit 1	INTS1	2.03434
Q9Y5R4	HemK methyltransferase family member 1	HEMK1	2.0256
Q14571	Inositol 1,4,5-trisphosphate receptor type 2	ITPR2	2.01001
O95563	Mitochondrial pyruvate carrier 2	MPC2	2.00108
Q9BW91	ADP-ribose pyrophosphatase, mitochondrial	NUDT9	1.99681
Q13576	Ras GTPase-activating-like protein IQGAP2	IQGAP2	1.99645
P24666	Low molecular weight phosphotyrosine protein phosphatase	ACP1	1.99442
Q6NTF9	Rhomboid domain-containing protein 2	RHBDD2	1.99382
Q9C002	Normal mucosa of esophagus-specific gene 1 protein	NMES1	1.99239
Q86W50	Methyltransferase-like protein 16	METTL16	1.98488
Q9NRW1	Ras-related protein Rab-6B	RAB6B	1.98098
P25685	DnaJ homolog subfamily B member 1	DNAJB1	1.9764
Q9NRR5	Ubiquilin-4	UBQLN4	1.97402
Q6EEV6	Small ubiquitin-related modifier 4;Small ubiquitin-related modifier 2;Small ubiquitin-related modifier 3	SUMO4	1.97173
Q9NP79	Vacuolar protein sorting-associated protein VTA1 homolog	VTA1	1.96804
O00471	Exocyst complex component 5	EXOC5	1.96309
P35579	Myosin-9	MYH9	1.96086
Q9H1A3	Methyltransferase-like protein 9	METTL9	1.95244
P49327	Fatty acid synthase;[Acyl-carrier-protein] S-acetyltransferase;[Acyl-carrier-protein] S-malonyltransferase;3-oxoacyl-[acyl-carrier-protein] synthase;3-oxoacyl-[acyl-carrier-protein] reductase;3-hydroxyacyl-[acyl-carrier-protein] dehydratase;Enoyl-[acyl-carrier-protein] reductase;Oleoyl-[acyl-carrier-protein] hydrolase	FASN	1.95114
Q9NZ45	CDGSH iron-sulfur domain-containing protein 1	CISD1	1.93776
Q9H6F5	Coiled-coil domain-containing protein 86	CCDC86	1.93278
P61601	Neurocalcin-delta	NCALD	1.9302
Q658Y4	Protein FAM91A1	FAM91A1	1.92645
Q9NYJ1	Cytochrome c oxidase assembly factor 4 homolog, mitochondrial	COA4	1.92404
Q969H8	UPF0556 protein C19orf10	C19orf10	1.92334
Q96CM8	Acyl-CoA synthetase family member 2, mitochondrial	ACSF2	1.92322
Q7Z2W4	Zinc finger CCCH-type antiviral protein 1	ZC3HAV1	1.91406
Q9Y4L1	Hypoxia up-regulated protein 1	HYOU1	1.9123
Q9H173	Nucleotide exchange factor SIL1	SIL1	1.90938
Q9UKM9	RNA-binding protein Raly	RALY	1.90364
P55327	Tumor protein D52	TPD52	1.89966
Q7L2H7	Eukaryotic translation initiation factor 3 subunit M	EIF3M	1.89919
O15213	WD repeat-containing protein 46	WDR46	1.89653
P07858	Cathepsin B;Cathepsin B light chain;Cathepsin B heavy chain	CTSB	1.89168
Q8NBM4	Ubiquitin-associated domain-containing protein 2	UBAC2	1.88069
P16401	Histone H1.5	HIST1H1B	1.87853
O43772	Mitochondrial carnitine/acylcarnitine carrier protein	SLC25A20	1.87631
O75874	Isocitrate dehydrogenase [NADP] cytoplasmic	IDH1	1.87315
P20073	Annexin A7	ANXA7	1.86933
Q01105	Protein SET	SET	1.86745
O95994	Anterior gradient protein 2 homolog	AGR2	1.86734
Q14119	Vascular endothelial zinc finger 1	VEZF1	1.86703
P11498	Pyruvate carboxylase, mitochondrial	PC	1.86543
Q9Y689	ADP-ribosylation factor-like protein 5A;ADP-ribosylation factor-like protein 5B	ARL5A	1.86306
O94903	Proline synthase co-transcribed bacterial homolog protein	PROSC	1.86286
P18085	ADP-ribosylation factor 4	ARF4	1.85939
Q9H930	Nuclear body protein SP140-like protein;Nuclear autoantigen Sp-100	SP140L	1.85556
Q9ULI0	ATPase family AAA domain-containing protein 2B	ATAD2B	1.85329
Q5SSJ5	Heterochromatin protein 1-binding protein 3	HP1BP3	1.85065
O75475	PC4 and SFRS1-interacting protein	PSIP1	1.84993
P35580	Myosin-10	MYH10	1.84918
Q14919	Dr1-associated corepressor	DRAP1	1.83871
Q9UDY4	DnaJ homolog subfamily B member 4	DNAJB4	1.83742
P14550	Alcohol dehydrogenase [NADP(+)]	AKR1A1	1.83244
O43583	Density-regulated protein	DENR	1.83184
P14625	Endoplasmin	HSP90B1	1.8309
P62330	ADP-ribosylation factor 6	ARF6	1.82952
P04181	Ornithine aminotransferase, mitochondrial;Ornithine aminotransferase, hepatic form;Ornithine aminotransferase, renal form	OAT	1.82922
P08651	Nuclear factor 1 C-type	NFIC	1.82919
Q16774	Guanylate kinase	GUK1	1.82862
P14314	Glucosidase 2 subunit beta	PRKCSH	1.82739
P18440	Arylamine N-acetyltransferase 1	NAT1	1.81994
Q5VWZ2	Lysophospholipase-like protein 1	LYPLAL1	1.81238
Q9NZC3	Glycerophosphodiester phosphodiesterase 1	GDE1	1.80675
Q6DKK2	Tetratricopeptide repeat protein 19, mitochondrial	TTC19	1.80099
Q9NRV9	Heme-binding protein 1	HEBP1	1.79669
Q9UMX5	Neudesin	NENF	1.79443
Q96AQ6	Pre-B-cell leukemia transcription factor-interacting protein 1	PBXIP1	1.79025
P06703	Protein S100-A6	S100A6	1.78926
Q96DX4	RING finger and SPRY domain-containing protein 1	RSPRY1	1.78339
P10909	Clusterin;Clusterin beta chain;Clusterin alpha chain	CLU	1.78307
Q6PK81	Zinc finger protein 773	ZNF773	1.78148
P36551	Coproporphyrinogen-III oxidase, mitochondrial	CPOX	1.7767
P19367	Hexokinase-1	HK1	1.77362
Q8NI22	Multiple coagulation factor deficiency protein 2	MCFD2	1.76535
P29372	DNA-3-methyladenine glycosylase	MPG	1.75642
Q2M389	WASH complex subunit 7	KIAA1033	1.7558
Q99569	Plakophilin-4	PKP4	1.75263
Q9Y5X1	Sorting nexin-9	SNX9	1.74993
Q9BXY0	Protein MAK16 homolog	MAK16	1.74243
Q53FZ2	Acyl-coenzyme A synthetase ACSM3, mitochondrial	ACSM3	1.73783
O95881	Thioredoxin domain-containing protein 12	TXNDC12	1.725
P07602	Proactivator polypeptide;Saposin-A;Saposin-B-Val;Saposin-B;Saposin-C;Saposin-D	PSAP	1.72203
Q6NUS6	Tectonic-3	TCTN3	1.72203
O95487	Protein transport protein Sec24B	SEC24B	1.71733
Q6PJT7	Zinc finger CCCH domain-containing protein 14	ZC3H14	1.71556
Q6UWU4	Bombesin receptor-activated protein C6orf89	C6orf89	1.71482
Q9UKR5	Probable ergosterol biosynthetic protein 28	C14orf1	1.71183
Q9UH62	Armadillo repeat-containing X-linked protein 3	ARMCX3	1.70958
P02751	Fibronectin;Anastellin;Ugl-Y1;Ugl-Y2;Ugl-Y3	FN1	1.70943
O94923	D-glucuronyl C5-epimerase	GLCE	1.70797
O43493	Trans-Golgi network integral membrane protein 2	TGOLN2	1.7071
Q15392	Delta(24)-sterol reductase	DHCR24	1.70265
P16035	Metalloproteinase inhibitor 2	TIMP2	1.69739
P21953	2-oxoisovalerate dehydrogenase subunit beta, mitochondrial	BCKDHB	1.6889
Q9UJX4	Anaphase-promoting complex subunit 5	ANAPC5	1.68774
Q14165	Malectin	MLEC	1.68569
P23378	Glycine dehydrogenase [decarboxylating], mitochondrial	GLDC	1.68322
Q7Z4G4	tRNA (guanine(10)-N2)-methyltransferase homolog	TRMT11	1.67785
Q92947	Glutaryl-CoA dehydrogenase, mitochondrial	GCDH	1.67577
Q9BT40	Inositol polyphosphate 5-phosphatase K	INPP5K	1.67448
Q3T906	N-acetylglucosamine-1-phosphotransferase subunits alpha/beta;N-acetylglucosamine-1-phosphotransferase subunit alpha;N-acetylglucosamine-1-phosphotransferase subunit beta	GNPTAB	1.67375
Q16851	UTP--glucose-1-phosphate uridylyltransferase	UGP2	1.67132
O60220	Mitochondrial import inner membrane translocase subunit Tim8 A	TIMM8A	1.66842
Q96CP6	GRAM domain-containing protein 1A	GRAMD1A	1.6665
Q9NW13	RNA-binding protein 28	RBM28	1.66439
Q8N4A0	Polypeptide N-acetylgalactosaminyltransferase 4	GALNT4	1.66251
Q13217	DnaJ homolog subfamily C member 3	DNAJC3	1.66218
Q9NYU2	UDP-glucose:glycoprotein glucosyltransferase 1	UGGT1	1.66207
P04899	Guanine nucleotide-binding protein G(i) subunit alpha-2	GNAI2	1.66088
P61916	Epididymal secretory protein E1	NPC2	1.66036
P33176	Kinesin-1 heavy chain	KIF5B	1.65793
P21980	Protein-glutamine gamma-glutamyltransferase 2	TGM2	1.65747
Q9BXK5	Bcl-2-like protein 13	BCL2L13	1.65722
P00167	Cytochrome b5	CYB5A	1.65549
P40199	Carcinoembryonic antigen-related cell adhesion molecule 6	CEACAM6	1.65429
O60664	Perilipin-3	PLIN3	1.6527
Q99757	Thioredoxin, mitochondrial	TXN2	1.65019
P55061	Bax inhibitor 1	TMBIM6	1.64913
P03886	NADH-ubiquinone oxidoreductase chain 1	MT-ND1	1.64875
P26038	Moesin	MSN	1.64875
P54819	Adenylate kinase 2, mitochondrial	AK2	1.64856
Q9BRA2	Thioredoxin domain-containing protein 17	TXNDC17	1.6481
Q96PK6	RNA-binding protein 14	RBM14	1.6446
P30043	Flavin reductase (NADPH)	BLVRB	1.64371
Q96C01	Protein FAM136A	FAM136A	1.64209
Q15293	Reticulocalbin-1	RCN1	1.64015
P31327	Carbamoyl-phosphate synthase [ammonia], mitochondrial	CPS1	1.6391
Q9GZQ8	Microtubule-associated proteins 1A/1B light chain 3B;Microtubule-associated proteins 1A/1B light chain 3 beta 2	MAP1LC3B	1.63816
P10253	Lysosomal alpha-glucosidase;76 kDa lysosomal alpha-glucosidase;70 kDa lysosomal alpha-glucosidase	GAA	1.63653
Q15437	Protein transport protein Sec23B	SEC23B	1.63316
Q9Y678	Coatomer subunit gamma-1	COPG1	1.63244
P07237	Protein disulfide-isomerase	P4HB	1.63191
Q9Y2A7	Nck-associated protein 1	NCKAP1	1.62676
Q99943	1-acyl-sn-glycerol-3-phosphate acyltransferase alpha	AGPAT1	1.62459
P30038	Delta-1-pyrroline-5-carboxylate dehydrogenase, mitochondrial	ALDH4A1	1.62106
Q9UII2	ATPase inhibitor, mitochondrial	ATPIF1	1.61807
Q9NPJ3	Acyl-coenzyme A thioesterase 13	ACOT13	1.61705
Q13885	Tubulin beta-2A chain;Tubulin beta-2B chain	TUBB2A	1.61499
P05067	Amyloid beta A4 protein;N-APP;Soluble APP-alpha;Soluble APP-beta;C99;Beta-amyloid protein 42;Beta-amyloid protein 40;C83;P3(42);P3(40);C80;Gamma-secretase C-terminal fragment 59;Gamma-secretase C-terminal fragment 57;Gamma-secretase C-terminal fragment 50;C31	APP	1.61301
P15880	40S ribosomal protein S2	RPS2	1.61293
Q93050	V-type proton ATPase 116 kDa subunit a isoform 1	ATP6V0A1	1.60875
Q07954	Prolow-density lipoprotein receptor-related protein 1;Low-density lipoprotein receptor-related protein 1 85 kDa subunit;Low-density lipoprotein receptor-related protein 1 515 kDa subunit;Low-density lipoprotein receptor-related protein 1 intracellular domain	LRP1	1.60733
Q99536	Synaptic vesicle membrane protein VAT-1 homolog	VAT1	1.60717
O94766	Galactosylgalactosylxylosylprotein 3-beta-glucuronosyltransferase 3	B3GAT3	1.60532
Q86WA6	Valacyclovir hydrolase	BPHL	1.60472
Q6P1A2	Lysophospholipid acyltransferase 5	LPCAT3	1.60439
Q14534	Squalene monooxygenase	SQLE	1.60403
P53634	Dipeptidyl peptidase 1;Dipeptidyl peptidase 1 exclusion domain chain;Dipeptidyl peptidase 1 heavy chain;Dipeptidyl peptidase 1 light chain	CTSC	1.59972
P27797	Calreticulin	CALR	1.5976
Q96SZ6	CDK5 regulatory subunit-associated protein 1	CDK5RAP1	1.5952
O43462	Membrane-bound transcription factor site-2 protease	MBTPS2	1.59467
Q8WUA4	General transcription factor 3C polypeptide 2	GTF3C2	1.59243
Q9ULK4	Mediator of RNA polymerase II transcription subunit 23	MED23	1.59195
Q9NZC7	WW domain-containing oxidoreductase	WWOX	1.58972
P13688	Carcinoembryonic antigen-related cell adhesion molecule 1	CEACAM1	1.58962
P11216	Glycogen phosphorylase, brain form	PYGB	1.58856
Q5U3C3	Transmembrane protein 164	TMEM164	1.58823
P38432	Coilin	COIL	1.58697
Q92538	Golgi-specific brefeldin A-resistance guanine nucleotide exchange factor 1	GBF1	1.58697
P20226	TATA-box-binding protein;TATA box-binding protein-like protein 2	TBP	1.58677
Q16270	Insulin-like growth factor-binding protein 7	IGFBP7	1.58356
Q9UGR2	Zinc finger CCCH domain-containing protein 7B	ZC3H7B	1.58338
P30086	Phosphatidylethanolamine-binding protein 1;Hippocampal cholinergic neurostimulating peptide	PEBP1	1.58218
Q8N2H3	Pyridine nucleotide-disulfide oxidoreductase domain-containing protein 2	PYROXD2	1.5803
Q9Y6I8	Peroxisomal membrane protein 4	PXMP4	1.58005
Q16762	Thiosulfate sulfurtransferase	TST	1.57921
Q96DB5	Regulator of microtubule dynamics protein 1	RMDN1	1.57908
Q96HY7	Probable 2-oxoglutarate dehydrogenase E1 component DHKTD1, mitochondrial	DHTKD1	1.57898
Q86T03	Transmembrane protein 55B	TMEM55B	1.57851
Q15691	Microtubule-associated protein RP/EB family member 1	MAPRE1	1.57756
Q13510	Acid ceramidase;Acid ceramidase subunit alpha;Acid ceramidase subunit beta	ASAH1	1.57431
P27449	V-type proton ATPase 16 kDa proteolipid subunit	ATP6V0C	1.57371
Q9Y2D0	Carbonic anhydrase 5B, mitochondrial	CA5B	1.57347
P29558	RNA-binding motif, single-stranded-interacting protein 1;RNA-binding motif, single-stranded-interacting protein 3	RBMS1	1.57287
O94979	Protein transport protein Sec31A	SEC31A	1.57206
P13747	HLA class I histocompatibility antigen, alpha chain E	HLA-E	1.57124
Q99829	Copine-1	CPNE1	1.57094
Q13951	Core-binding factor subunit beta	CBFB	1.57057
Q5JRA6	Melanoma inhibitory activity protein 3	MIA3	1.57013
O75787	Renin receptor	ATP6AP2	1.56986
O60437	Periplakin	PPL	1.56969
Q9NQX4	Unconventional myosin-Vc	MYO5C	1.56907
Q99523	Sortilin	SORT1	1.56762
P02545	Prelamin-A/C;Lamin-A/C	LMNA	1.56651
O43715	TP53-regulated inhibitor of apoptosis 1	TRIAP1	1.56595
P35613	Basigin	BSG	1.56551
P16435	NADPH--cytochrome P450 reductase	POR	1.56296
Q9HD42	Charged multivesicular body protein 1a	CHMP1A	1.56138
Q9BWS9	Chitinase domain-containing protein 1	CHID1	1.56074
Q9UHK6	Alpha-methylacyl-CoA racemase	AMACR	1.55756
P84077	ADP-ribosylation factor 1;ADP-ribosylation factor 3	ARF1	1.55727
O95363	Phenylalanine--tRNA ligase, mitochondrial	FARS2	1.55572
Q9UBS4	DnaJ homolog subfamily B member 11	DNAJB11	1.55531
Q15008	26S proteasome non-ATPase regulatory subunit 6	PSMD6	1.5534
Q6SZW1	Sterile alpha and TIR motif-containing protein 1	SARM1	1.55301
Q96JJ3	Engulfment and cell motility protein 2	ELMO2	1.55161
Q96FV9	THO complex subunit 1	THOC1	1.5514
Q6NSJ0	Uncharacterized family 31 glucosidase KIAA1161	KIAA1161	1.55056
Q9BPX6	Calcium uptake protein 1, mitochondrial	MICU1	1.54868
Q7L4E1	Protein FAM73B	FAM73B	1.54796
O60488	Long-chain-fatty-acid--CoA ligase 4	ACSL4	1.5477
P27694	Replication protein A 70 kDa DNA-binding subunit	RPA1	1.54369
Q7L576	Cytoplasmic FMR1-interacting protein 1	CYFIP1	1.54231
Q9H4M9	EH domain-containing protein 1	EHD1	1.54195
O00203	AP-3 complex subunit beta-1	AP3B1	1.53674
P04080	Cystatin-B	CSTB	1.53485
Q9UKK9	ADP-sugar pyrophosphatase	NUDT5	1.53381
A5D8V6	Vacuolar protein sorting-associated protein 37C	VPS37C	1.53365
Q08380	Galectin-3-binding protein	LGALS3BP	1.53353
P07305	Histone H1.0	H1F0	1.53252
P55084	Trifunctional enzyme subunit beta, mitochondrial;3-ketoacyl-CoA thiolase	HADHB	1.5316
P43155	Carnitine O-acetyltransferase	CRAT	1.53139
O00584	Ribonuclease T2;cAMP-specific 3,5-cyclic phosphodiesterase 4B	RNASET2	1.53111
Q9GZY4	Cytochrome c oxidase assembly protein 1 homolog	COA1	1.53069
Q13137	Calcium-binding and coiled-coil domain-containing protein 2	CALCOCO2	1.53001
Q5SRE5	Nucleoporin NUP188 homolog	NUP188	1.52901
P43246	DNA mismatch repair protein Msh2	MSH2	1.52774
P10109	Adrenodoxin, mitochondrial	FDX1	1.52758
Q9H3Z4	DnaJ homolog subfamily C member 5	DNAJC5	1.52518
Q96HW7	Integrator complex subunit 4	INTS4	1.52022
P22033	Methylmalonyl-CoA mutase, mitochondrial	MUT	1.52008
O43808	Peroxisomal membrane protein PMP34	SLC25A17	1.5163
P30044	Peroxiredoxin-5, mitochondrial	PRDX5	1.51515
O00258	Tail-anchored protein insertion receptor WRB	WRB	1.5135
Q9BUE0	Mediator of RNA polymerase II transcription subunit 18	MED18	1.51323
P07910	Heterogeneous nuclear ribonucleoproteins C1/C2;Heterogeneous nuclear ribonucleoprotein C-like 1	HNRNPC	1.51318
A3KMH1	von Willebrand factor A domain-containing protein 8	VWA8	1.51185
P62745	Rho-related GTP-binding protein RhoB	RHOB	1.51041
Q9Y3E1	Hepatoma-derived growth factor-related protein 3	HDGFRP3	1.50852
P46063	ATP-dependent DNA helicase Q1	RECQL	1.50648
Q16775	Hydroxyacylglutathione hydrolase, mitochondrial	HAGH	1.50553
Q9H3P7	Golgi resident protein GCP60	ACBD3	1.50507
P18206	Vinculin	VCL	1.50387
P15927	Replication protein A 32 kDa subunit	RPA2	1.50143
Q9BX68	Histidine triad nucleotide-binding protein 2, mitochondrial	HINT2	1.50076
Q9BV23	Monoacylglycerol lipase ABHD6	ABHD6	1.4999
Q8N3C0	Activating signal cointegrator 1 complex subunit 3	ASCC3	1.49961
Q8NCA5	Protein FAM98A	FAM98A	1.49918
Q86SX6	Glutaredoxin-related protein 5, mitochondrial	GLRX5	1.49891
P45954	Short/branched chain specific acyl-CoA dehydrogenase, mitochondrial	ACADSB	1.49696
P35610	Sterol O-acyltransferase 1	SOAT1	1.49689
Q9BSA9	Transmembrane protein 175	TMEM175	1.49678
Q71UI9	Histone H2A.V;Histone H2A.Z	H2AFV	1.49624
P80303	Nucleobindin-2;Nesfatin-1	NUCB2	1.49598
O14967	Calmegin	CLGN	1.49508
Q8ND82	Zinc finger protein 280C	ZNF280C	1.4922
P84085	ADP-ribosylation factor 5	ARF5	1.49207
Q6UW68	Transmembrane protein 205	TMEM205	1.49176
P06753	Tropomyosin alpha-3 chain	TPM3	1.49116
P47712	Cytosolic phospholipase A2;Phospholipase A2;Lysophospholipase	PLA2G4A	1.49094
Q96AY3	Peptidyl-prolyl cis-trans isomerase FKBP10	FKBP10	1.48761
Q9BTU6	Phosphatidylinositol 4-kinase type 2-alpha	PI4K2A	1.48688
O75340	Programmed cell death protein 6	PDCD6	1.48535
Q3SXM5	Inactive hydroxysteroid dehydrogenase-like protein 1	HSDL1	1.4846
Q96HP4	Oxidoreductase NAD-binding domain-containing protein 1	OXNAD1	1.48311
Q5SXH7	Pleckstrin homology domain-containing family S member 1	PLEKHS1	1.48245
Q4VC31	Coiled-coil domain-containing protein 58	CCDC58	1.48135
P05165	Propionyl-CoA carboxylase alpha chain, mitochondrial	PCCA	1.48109
Q02127	Dihydroorotate dehydrogenase (quinone), mitochondrial	DHODH	1.47909
P22061	Protein-L-isoaspartate(D-aspartate) O-methyltransferase	PCMT1	1.47872
Q99613	Eukaryotic translation initiation factor 3 subunit C	EIF3C	1.4785
Q6P4E1	Protein CASC4	CASC4	1.47549
P07339	Cathepsin D;Cathepsin D light chain;Cathepsin D heavy chain	CTSD	1.47519
Q9NUJ1	Mycophenolic acid acyl-glucuronide esterase, mitochondrial	ABHD10	1.47506
Q96E52	Metalloendopeptidase OMA1, mitochondrial	OMA1	1.47284
Q03001	Dystonin	DST	1.47258
P04040	Catalase	CAT	1.47111
P09525	Annexin A4	ANXA4	1.47085
Q99470	Stromal cell-derived factor 2	SDF2	1.46951
P19105	Myosin regulatory light chain 12A;Myosin regulatory light chain 12B;Myosin regulatory light polypeptide 9	MYL12A	1.4694
O14874	[3-methyl-2-oxobutanoate dehydrogenase [lipoamide]] kinase, mitochondrial	BCKDK	1.46826
P05091	Aldehyde dehydrogenase, mitochondrial	ALDH2	1.46619
Q13825	Methylglutaconyl-CoA hydratase, mitochondrial	AUH	1.46572
Q6PIU2	Neutral cholesterol ester hydrolase 1	NCEH1	1.46436
P27216	Annexin A13	ANXA13	1.46334
Q92890	Ubiquitin fusion degradation protein 1 homolog	UFD1L	1.46308
O76021	Ribosomal L1 domain-containing protein 1	RSL1D1	1.46306
Q96J01	THO complex subunit 3	THOC3	1.46293
Q13049	E3 ubiquitin-protein ligase TRIM32	TRIM32	1.4628
Q16134	Electron transfer flavoprotein-ubiquinone oxidoreductase, mitochondrial	ETFDH	1.46267
Q96RP9	Elongation factor G, mitochondrial	GFM1	1.4625
Q9UBV2	Protein sel-1 homolog 1	SEL1L	1.45866
P15121	Aldose reductase	AKR1B1	1.45726
P62993	Growth factor receptor-bound protein 2	GRB2	1.45694
P43487	Ran-specific GTPase-activating protein	RANBP1	1.45321
Q9HBL7	Plasminogen receptor (KT)	PLGRKT	1.45191
Q8WUM4	Programmed cell death 6-interacting protein	PDCD6IP	1.45163
Q14573	Inositol 1,4,5-trisphosphate receptor type 3	ITPR3	1.45089
Q6NVY1	3-hydroxyisobutyryl-CoA hydrolase, mitochondrial	HIBCH	1.44848
Q9NWU1	3-oxoacyl-[acyl-carrier-protein] synthase, mitochondrial	OXSM	1.44825
P52701	DNA mismatch repair protein Msh6	MSH6	1.44634
Q9BY49	Peroxisomal trans-2-enoyl-CoA reductase	PECR	1.44525
P25815	Protein S100-P	S100P	1.4439
O14657	Torsin-1B	TOR1B	1.44259
Q5JRX3	Presequence protease, mitochondrial	PITRM1	1.44227
P16278	Beta-galactosidase	GLB1	1.44036
Q9UIJ7	GTP:AMP phosphotransferase AK3, mitochondrial	AK3	1.43962
Q6YN16	Hydroxysteroid dehydrogenase-like protein 2	HSDL2	1.43941
P55145	Mesencephalic astrocyte-derived neurotrophic factor	MANF	1.43893
P13667	Protein disulfide-isomerase A4	PDIA4	1.43862
Q9BUB7	Transmembrane protein 70, mitochondrial	TMEM70	1.43757
Q9H488	GDP-fucose protein O-fucosyltransferase 1	POFUT1	1.43746
Q8N9N2	Activating signal cointegrator 1 complex subunit 1	ASCC1	1.43629
O75530	Polycomb protein EED	EED	1.43571
Q96FX7	tRNA (adenine(58)-N(1))-methyltransferase catalytic subunit TRMT61A	TRMT61A	1.43451
Q14764	Major vault protein	MVP	1.43371
P36404	ADP-ribosylation factor-like protein 2	ARL2	1.43303
Q15366	Poly(rC)-binding protein 2	PCBP2	1.43281
Q92820	Gamma-glutamyl hydrolase	GGH	1.43227
Q99541	Perilipin-2	PLIN2	1.43209
P35914	Hydroxymethylglutaryl-CoA lyase, mitochondrial	HMGCL	1.43125
O75832	26S proteasome non-ATPase regulatory subunit 10	PSMD10	1.43025
Q9NZJ7	Mitochondrial carrier homolog 1	MTCH1	1.43019
Q96EX1	Small integral membrane protein 12	SMIM12	1.42753
Q8IYT4	Katanin p60 ATPase-containing subunit A-like 2	KATNAL2	1.42645
Q8WVQ1	Soluble calcium-activated nucleotidase 1	CANT1	1.42377
Q9H944	Mediator of RNA polymerase II transcription subunit 20	MED20	1.42371
Q14697	Neutral alpha-glucosidase AB	GANAB	1.42322
P04179	Superoxide dismutase [Mn], mitochondrial	SOD2	1.42132
Q15166	Serum paraoxonase/lactonase 3	PON3	1.42084
Q9UI09	NADH dehydrogenase [ubiquinone] 1 alpha subcomplex subunit 12	NDUFA12	1.41959
P28070	Proteasome subunit beta type-4	PSMB4	1.41812
P11717	Cation-independent mannose-6-phosphate receptor	IGF2R	1.41786
P48739	Phosphatidylinositol transfer protein beta isoform	PITPNB	1.41705
Q9BS26	Endoplasmic reticulum resident protein 44	ERP44	1.41611
O75976	Carboxypeptidase D	CPD	1.41583
O14880	Microsomal glutathione S-transferase 3	MGST3	1.41393
Q5JPE7	Nodal modulator 2;Nodal modulator 3	NOMO2	1.41253
Q9NR31	GTP-binding protein SAR1a	SAR1A	1.41235
Q9HCL2	Glycerol-3-phosphate acyltransferase 1, mitochondrial	GPAM	1.41225
Q9Y3D2	Methionine-R-sulfoxide reductase B2, mitochondrial	MSRB2	1.41143
Q93063	Exostosin-2	EXT2	1.41127
O43488	Aflatoxin B1 aldehyde reductase member 2;Aflatoxin B1 aldehyde reductase member 4	AKR7A2	1.41125
Q86Y82	Syntaxin-12	STX12	1.40986
Q96HE7	ERO1-like protein alpha	ERO1L	1.40909
P57105	Synaptojanin-2-binding protein	SYNJ2BP	1.40605
Q8IYQ7	Threonine synthase-like 1	THNSL1	1.40584
P06454	Prothymosin alpha;Thymosin alpha-1	PTMA	1.40475
P09012	U1 small nuclear ribonucleoprotein A	SNRPA	1.40335
P40616	ADP-ribosylation factor-like protein 1	ARL1	1.39989
P40925	Malate dehydrogenase, cytoplasmic	MDH1	1.39927
O43674	NADH dehydrogenase [ubiquinone] 1 beta subcomplex subunit 5, mitochondrial	NDUFB5	1.39899
Q16836	Hydroxyacyl-coenzyme A dehydrogenase, mitochondrial	HADH	1.39731
Q9UBQ7	Glyoxylate reductase/hydroxypyruvate reductase	GRHPR	1.39708
P22059	Oxysterol-binding protein 1	OSBP	1.39678
O43286	Beta-1,4-galactosyltransferase 5	B4GALT5	1.39614
Q53H82	Beta-lactamase-like protein 2	LACTB2	1.39585
P09417	Dihydropteridine reductase	QDPR	1.39565
P00846	ATP synthase subunit a	MT-ATP6	1.39291
Q04837	Single-stranded DNA-binding protein, mitochondrial	SSBP1	1.38983
Q06323	Proteasome activator complex subunit 1	PSME1	1.38964
P11387	DNA topoisomerase 1	TOP1	1.3896
P13987	CD59 glycoprotein	CD59	1.38947
P23786	Carnitine O-palmitoyltransferase 2, mitochondrial	CPT2	1.38746
P09960	Leukotriene A-4 hydrolase	LTA4H	1.38698
P49458	Signal recognition particle 9 kDa protein	SRP9	1.38665
Q96Q11	CCA tRNA nucleotidyltransferase 1, mitochondrial	TRNT1	1.38385
P10619	Lysosomal protective protein;Lysosomal protective protein 32 kDa chain;Lysosomal protective protein 20 kDa chain	CTSA	1.38349
Q9Y287	Integral membrane protein 2B;BRI2, membrane form;BRI2 intracellular domain;BRI2C, soluble form;Bri23 peptide	ITM2B	1.38106
Q96ND0	Protein FAM210A	FAM210A	1.38057
P00558	Phosphoglycerate kinase 1	PGK1	1.37979
P09110	3-ketoacyl-CoA thiolase, peroxisomal	ACAA1	1.37883
Q969S9	Ribosome-releasing factor 2, mitochondrial	GFM2	1.37882
Q9UBQ5	Eukaryotic translation initiation factor 3 subunit K	EIF3K	1.37868
P05166	Propionyl-CoA carboxylase beta chain, mitochondrial	PCCB	1.37813
Q96RQ3	Methylcrotonoyl-CoA carboxylase subunit alpha, mitochondrial	MCCC1	1.37768
Q9NZZ3	Charged multivesicular body protein 5	CHMP5	1.37692
Q9UHG3	Prenylcysteine oxidase 1	PCYOX1	1.37616
Q9BT09	Protein canopy homolog 3	CNPY3	1.37544
Q9Y3Y2	Chromatin target of PRMT1 protein	CHTOP	1.37514
P07686	Beta-hexosaminidase subunit beta;Beta-hexosaminidase subunit beta chain B;Beta-hexosaminidase subunit beta chain A	HEXB	1.37366
Q9UIV1	CCR4-NOT transcription complex subunit 7	CNOT7	1.37295
P43686	26S protease regulatory subunit 6B	PSMC4	1.37202
Q9H0X4	Protein ITFG3	ITFG3	1.36833
Q13423	NAD(P) transhydrogenase, mitochondrial	NNT	1.36649
P11310	Medium-chain specific acyl-CoA dehydrogenase, mitochondrial	ACADM	1.36509
Q86X76	Nitrilase homolog 1	NIT1	1.36401
P50213	Isocitrate dehydrogenase [NAD] subunit alpha, mitochondrial	IDH3A	1.36355
Q15155	Nodal modulator 1	NOMO1	1.36186
Q8NCL4	Polypeptide N-acetylgalactosaminyltransferase 6	GALNT6	1.36075
P36969	Phospholipid hydroperoxide glutathione peroxidase, mitochondrial	GPX4	1.36071
O95619	YEATS domain-containing protein 4	YEATS4	1.36012
O75190	DnaJ homolog subfamily B member 6	DNAJB6	1.3598
Q8WVM0	Dimethyladenosine transferase 1, mitochondrial	TFB1M	1.35956
Q7L3T8	Probable proline--tRNA ligase, mitochondrial	PARS2	1.35953
Q8N8Y2	V-type proton ATPase subunit d 2	ATP6V0D2	1.35945
O94925	Glutaminase kidney isoform, mitochondrial	GLS	1.35866
O43837	Isocitrate dehydrogenase [NAD] subunit beta, mitochondrial	IDH3B	1.35777
Q15393	Splicing factor 3B subunit 3	SF3B3	1.35696
Q5T3F8	Transmembrane protein 63B	TMEM63B	1.35685
Q4G0I0	Protein CCSMST1	CCSMST1	1.35542
Q9GZM5	Protein YIPF3;Protein YIPF3, 36 kDa form III	YIPF3	1.35507
P10412	Histone H1.4	HIST1H1E	1.35485
O43169	Cytochrome b5 type B	CYB5B	1.35452
Q15041	ADP-ribosylation factor-like protein 6-interacting protein 1	ARL6IP1	1.35386
Q13472	DNA topoisomerase 3-alpha	TOP3A	1.35342
O60507	Protein-tyrosine sulfotransferase 1	TPST1	1.3494
P07954	Fumarate hydratase, mitochondrial	FH	1.34916
Q8NEN9	PDZ domain-containing protein 8	PDZD8	1.34858
Q86SR1	Polypeptide N-acetylgalactosaminyltransferase 10	GALNT10	1.34604
Q9Y490	Talin-1	TLN1	1.34588
Q99985	Semaphorin-3C	SEMA3C	1.34481
Q86VP6	Cullin-associated NEDD8-dissociated protein 1	CAND1	1.3436
P61088	Ubiquitin-conjugating enzyme E2 N;Putative ubiquitin-conjugating enzyme E2 N-like	UBE2N	1.34342
P00387	NADH-cytochrome b5 reductase 3;NADH-cytochrome b5 reductase 3 membrane-bound form;NADH-cytochrome b5 reductase 3 soluble form	CYB5R3	1.343
O75962	Triple functional domain protein	TRIO	1.34253
Q9H1X3	DnaJ homolog subfamily C member 25	DNAJC25	1.34253
Q330K2	NADH dehydrogenase (ubiquinone) complex I, assembly factor 6	NDUFAF6	1.34138
Q5T1C6	Acyl-coenzyme A thioesterase THEM4	THEM4	1.34041
Q96A26	Protein FAM162A	FAM162A	1.34009
P62937	Peptidyl-prolyl cis-trans isomerase A	PPIA	1.33881
Q8N884	Cyclic GMP-AMP synthase	MB21D1	1.33727
P03891	NADH-ubiquinone oxidoreductase chain 2	MT-ND2	1.33663
Q9Y5S2	Serine/threonine-protein kinase MRCK beta	CDC42BPB	1.3351
O96005	Cleft lip and palate transmembrane protein 1	CLPTM1	1.33461
Q96EU7	C1GALT1-specific chaperone 1	C1GALT1C1	1.33445
P30040	Endoplasmic reticulum resident protein 29	ERP29	1.33397
Q8NBW4	Putative sodium-coupled neutral amino acid transporter 9	SLC38A9	1.33333
O95373	Importin-7	IPO7	1.33266
O94880	PHD finger protein 14	PHF14	1.33191
P45877	Peptidyl-prolyl cis-trans isomerase C	PPIC	1.33175
P62314	Small nuclear ribonucleoprotein Sm D1	SNRPD1	1.33101
A8MW92	PHD finger protein 20-like protein 1	PHF20L1	1.33078
Q96EP5	DAZ-associated protein 1	DAZAP1	1.33065
P27105	Erythrocyte band 7 integral membrane protein	STOM	1.33035
Q9UBM7	7-dehydrocholesterol reductase	DHCR7	1.33034
P28066	Proteasome subunit alpha type-5	PSMA5	1.33011
Q96AG3	Solute carrier family 25 member 46	SLC25A46	1.33009
Q8NI27	THO complex subunit 2	THOC2	1.32998
Q8TCT9	Minor histocompatibility antigen H13	HM13	1.32998
Q02218	2-oxoglutarate dehydrogenase, mitochondrial	OGDH	1.32982
P48449	Lanosterol synthase	LSS	1.3298
Q16881	Thioredoxin reductase 1, cytoplasmic	TXNRD1	1.32927
O00400	Acetyl-coenzyme A transporter 1	SLC33A1	1.32781
P00491	Purine nucleoside phosphorylase	PNP	1.32691
P11234	Ras-related protein Ral-B	RALB	1.32668
Q96SQ9	Cytochrome P450 2S1	CYP2S1	1.32658
Q06830	Peroxiredoxin-1	PRDX1	1.3264
Q99497	Protein DJ-1	PARK7	1.32615
Q9HBR0	Putative sodium-coupled neutral amino acid transporter 10	SLC38A10	1.32508
O14519	Cyclin-dependent kinase 2-associated protein 1;Cyclin-dependent kinase 2-associated protein 2	CDK2AP1	1.32477
O95232	Luc7-like protein 3	LUC7L3	1.32345
P46013	Antigen KI-67	MKI67	1.32315
Q9H6X2	Anthrax toxin receptor 1	ANTXR1	1.32315
O95295	SNARE-associated protein Snapin	SNAPIN	1.32266
Q9Y241	HIG1 domain family member 1A, mitochondrial;HIG1 domain family member 1C	HIGD1A	1.32231
Q96ES6	Major facilitator superfamily domain-containing protein 3	MFSD3	1.32027
P48735	Isocitrate dehydrogenase [NADP], mitochondrial	IDH2	1.31893
O96019	Actin-like protein 6A	ACTL6A	1.3185
Q9BWF3	RNA-binding protein 4;RNA-binding protein 4B	RBM4	1.31806
P14735	Insulin-degrading enzyme	IDE	1.31737
O60869	Endothelial differentiation-related factor 1	EDF1	1.31494
Q8IUR0	Trafficking protein particle complex subunit 5	TRAPPC5	1.31458
P54289	Voltage-dependent calcium channel subunit alpha-2/delta-1;Voltage-dependent calcium channel subunit alpha-2-1;Voltage-dependent calcium channel subunit delta-1	CACNA2D1	1.31342
Q8WTV0	Scavenger receptor class B member 1	SCARB1	1.31273
Q13347	Eukaryotic translation initiation factor 3 subunit I	EIF3I	1.31247
Q9BXP2	Solute carrier family 12 member 9	SLC12A9	1.31056
Q9Y5Y5	Peroxisomal membrane protein PEX16	PEX16	1.31039
Q9NSE4	Isoleucine--tRNA ligase, mitochondrial	IARS2	1.31036
P61421	V-type proton ATPase subunit d 1	ATP6V0D1	1.30996
Q04656	Copper-transporting ATPase 1	ATP7A	1.30977
P13073	Cytochrome c oxidase subunit 4 isoform 1, mitochondrial	COX4I1	1.30822
Q9NXU5	ADP-ribosylation factor-like protein 15	ARL15	1.30794
O15460	Prolyl 4-hydroxylase subunit alpha-2	P4HA2	1.30594
P06576	ATP synthase subunit beta, mitochondrial	ATP5B	1.30574
Q9NV96	Cell cycle control protein 50A	TMEM30A	1.30477
Q9UNE7	E3 ubiquitin-protein ligase CHIP	STUB1	1.30295
P22314	Ubiquitin-like modifier-activating enzyme 1	UBA1	1.30293
Q96QK1	Vacuolar protein sorting-associated protein 35	VPS35	1.3028
Q8N4T8	Carbonyl reductase family member 4	CBR4	1.302
Q969Q5	Ras-related protein Rab-24	RAB24	1.30071
Q9ULF5	Zinc transporter ZIP10	SLC39A10	1.29899
O43181	NADH dehydrogenase [ubiquinone] iron-sulfur protein 4, mitochondrial	NDUFS4	1.29814
Q8NBS9	Thioredoxin domain-containing protein 5	TXNDC5	1.29809
Q02818	Nucleobindin-1	NUCB1	1.29762
O15118	Niemann-Pick C1 protein	NPC1	1.29761
Q7LGA3	Heparan sulfate 2-O-sulfotransferase 1	HS2ST1	1.29702
Q8TCJ2	Dolichyl-diphosphooligosaccharide--protein glycosyltransferase subunit STT3B	STT3B	1.29685
Q9BU23	Lipase maturation factor 2	LMF2	1.29623
Q8NEW0	Zinc transporter 7	SLC30A7	1.29561
Q13162	Peroxiredoxin-4	PRDX4	1.2949
Q86W74	Ankyrin repeat domain-containing protein 46	ANKRD46	1.29452
O75439	Mitochondrial-processing peptidase subunit beta	PMPCB	1.29386
P55209	Nucleosome assembly protein 1-like 1	NAP1L1	1.29371
Q9NTX5	Ethylmalonyl-CoA decarboxylase	ECHDC1	1.29319
P54920	Alpha-soluble NSF attachment protein	NAPA	1.29303
Q86UE4	Protein LYRIC	MTDH	1.29284
Q9UNM6	26S proteasome non-ATPase regulatory subunit 13	PSMD13	1.29261
O95573	Long-chain-fatty-acid--CoA ligase 3	ACSL3	1.29236
Q8N8R3	Mitochondrial carnitine/acylcarnitine carrier protein CACL	SLC25A29	1.29221
Q9Y2U8	Inner nuclear membrane protein Man1	LEMD3	1.29192
Q9P2R7	Succinyl-CoA ligase [ADP-forming] subunit beta, mitochondrial	SUCLA2	1.29191
O75695	Protein XRP2	RP2	1.29142
Q9BRX8	Redox-regulatory protein FAM213A	FAM213A	1.29102
Q8TBA6	Golgin subfamily A member 5	GOLGA5	1.28981
Q9P0T7	Transmembrane protein 9	TMEM9	1.28922
Q9UH99	SUN domain-containing protein 2	SUN2	1.2874
Q8N5M1	ATP synthase mitochondrial F1 complex assembly factor 2	ATPAF2	1.28738
Q3SY69	Mitochondrial 10-formyltetrahydrofolate dehydrogenase	ALDH1L2	1.28594
Q8N6M3	Fat storage-inducing transmembrane protein 2	FITM2	1.28593
P12429	Annexin A3	ANXA3	1.28444
Q8NF91	Nesprin-1	SYNE1	1.28398
Q9Y291	28S ribosomal protein S33, mitochondrial	MRPS33	1.28317
Q53GQ0	Estradiol 17-beta-dehydrogenase 12	HSD17B12	1.28235
Q56VL3	OCIA domain-containing protein 2	OCIAD2	1.28187
Q9HDC9	Adipocyte plasma membrane-associated protein	APMAP	1.28148
Q8NE86	Calcium uniporter protein, mitochondrial	MCU	1.2807
O60831	PRA1 family protein 2	PRAF2	1.28069
P31937	3-hydroxyisobutyrate dehydrogenase, mitochondrial	HIBADH	1.28051
Q99436	Proteasome subunit beta type-7	PSMB7	1.27964
P13804	Electron transfer flavoprotein subunit alpha, mitochondrial	ETFA	1.27918
Q5VST6	Alpha/beta hydrolase domain-containing protein 17B	ABHD17B	1.27864
Q7L5N7	Lysophosphatidylcholine acyltransferase 2	LPCAT2	1.27846
Q9BXJ8	Transmembrane protein 120A	TMEM120A	1.2784
P50570	Dynamin-2;Dynamin-1	DNM2	1.27774
Q96GQ5	UPF0420 protein C16orf58	C16orf58	1.27696
Q8NCN5	Pyruvate dehydrogenase phosphatase regulatory subunit, mitochondrial	PDPR	1.27693
O95822	Malonyl-CoA decarboxylase, mitochondrial	MLYCD	1.27672
P33121	Long-chain-fatty-acid--CoA ligase 1	ACSL1	1.27657
P22307	Non-specific lipid-transfer protein	SCP2	1.27523
P22087	rRNA 2-O-methyltransferase fibrillarin	FBL	1.2746
Q9H0N0	Ras-related protein Rab-6C	RAB6C	1.27402
Q96BQ5	Coiled-coil domain-containing protein 127	CCDC127	1.27356
Q9Y2Q3	Glutathione S-transferase kappa 1	GSTK1	1.27324
Q8IXI2	Mitochondrial Rho GTPase 1	RHOT1	1.27251
P22570	NADPH:adrenodoxin oxidoreductase, mitochondrial	FDXR	1.27238
Q99798	Aconitate hydratase, mitochondrial	ACO2	1.27236
P29401	Transketolase	TKT	1.27175
Q9Y639	Neuroplastin	NPTN	1.27168
O00231	26S proteasome non-ATPase regulatory subunit 11	PSMD11	1.27142
Q8IUD2	ELKS/Rab6-interacting/CAST family member 1;ERC protein 2	ERC1	1.27142
P55072	Transitional endoplasmic reticulum ATPase	VCP	1.27131
Q8IUX4	DNA dC->dU-editing enzyme APOBEC-3F	APOBEC3F	1.26987
P33897	ATP-binding cassette sub-family D member 1	ABCD1	1.26867
P42704	Leucine-rich PPR motif-containing protein, mitochondrial	LRPPRC	1.26846
Q9H9P8	L-2-hydroxyglutarate dehydrogenase, mitochondrial	L2HGDH	1.2681
O95139	NADH dehydrogenase [ubiquinone] 1 beta subcomplex subunit 6	NDUFB6	1.26789
Q14061	Cytochrome c oxidase copper chaperone	COX17	1.26749
Q15084	Protein disulfide-isomerase A6	PDIA6	1.26744
O95302	Peptidyl-prolyl cis-trans isomerase FKBP9	FKBP9	1.26717
Q9Y3D6	Mitochondrial fission 1 protein	FIS1	1.26712
Q99797	Mitochondrial intermediate peptidase	MIPEP	1.26592
O94906	Pre-mRNA-processing factor 6	PRPF6	1.26545
Q9NQH7	Probable Xaa-Pro aminopeptidase 3	XPNPEP3	1.26534
O75506	Heat shock factor-binding protein 1	HSBP1	1.26518
Q96LW7	Bcl10-interacting CARD protein	C9orf89	1.26509
P38435	Vitamin K-dependent gamma-carboxylase	GGCX	1.26489
Q8IV08	Phospholipase D3	PLD3	1.26481
Q15019	Septin-2	2014-09-02	1.26441
Q96AX2	Ras-related protein Rab-37	RAB37	1.26392
Q4G0N4	NAD kinase domain-containing protein 1, mitochondrial	NADKD1	1.26333
Q86UT6	NLR family member X1	NLRX1	1.26288
Q14257	Reticulocalbin-2	RCN2	1.2622
P60660	Myosin light polypeptide 6	MYL6	1.26099
Q9BPW8	Protein NipSnap homolog 1	NIPSNAP1	1.26065
Q7Z7K0	COX assembly mitochondrial protein homolog	CMC1	1.26029
Q7L8L6	FAST kinase domain-containing protein 5	FASTKD5	1.25932
Q96QE5	Transcription elongation factor, mitochondrial	TEFM	1.25897
Q969V5	Mitochondrial ubiquitin ligase activator of NFKB 1	MUL1	1.25894
Q7Z4W1	L-xylulose reductase	DCXR	1.25819
Q9UI14	Prenylated Rab acceptor protein 1	RABAC1	1.25785
P30101	Protein disulfide-isomerase A3	PDIA3	1.2571
Q4G176	Acyl-CoA synthetase family member 3, mitochondrial	ACSF3	1.25693
Q10588	ADP-ribosyl cyclase 2	BST1	1.25518
P20591	Interferon-induced GTP-binding protein Mx1;Interferon-induced GTP-binding protein Mx1, N-terminally processed	MX1	1.25493
O76024	Wolframin	WFS1	1.2548
Q9NRZ7	1-acyl-sn-glycerol-3-phosphate acyltransferase gamma	AGPAT3	1.25422
P43897	Elongation factor Ts, mitochondrial	TSFM	1.25406
P26583	High mobility group protein B2	HMGB2	1.25397
Q9Y2R4	Probable ATP-dependent RNA helicase DDX52	DDX52	1.25364
P12694	2-oxoisovalerate dehydrogenase subunit alpha, mitochondrial	BCKDHA	1.25362
O15120	1-acyl-sn-glycerol-3-phosphate acyltransferase beta	AGPAT2	1.25266
P61221	ATP-binding cassette sub-family E member 1	ABCE1	1.25265
Q9NVC6	Mediator of RNA polymerase II transcription subunit 17	MED17	1.25261
Q8N0U8	Vitamin K epoxide reductase complex subunit 1-like protein 1	VKORC1L1	1.25205
P12235	ADP/ATP translocase 1	SLC25A4	1.25182
P50336	Protoporphyrinogen oxidase	PPOX	1.25108
O00232	26S proteasome non-ATPase regulatory subunit 12	PSMD12	1.2507
Q96ER9	Coiled-coil domain-containing protein 51	CCDC51	1.2493
Q8IWA4	Mitofusin-1	MFN1	1.24913
Q8TB22	Spermatogenesis-associated protein 20	SPATA20	1.24908
Q9H553	Alpha-1,3/1,6-mannosyltransferase ALG2	ALG2	1.24878
Q9NRX5	Serine incorporator 1	SERINC1	1.24863
Q6NXG1	Epithelial splicing regulatory protein 1;Epithelial splicing regulatory protein 2	ESRP1	1.24853
Q14696	LDLR chaperone MESD	MESDC2	1.24774
O00142	Thymidine kinase 2, mitochondrial	TK2	1.24769
Q6ZXV5	Transmembrane and TPR repeat-containing protein 3	TMTC3	1.24766
Q15771	Ras-related protein Rab-30	RAB30	1.24716
P82094	TATA element modulatory factor	TMF1	1.24679
Q14690	Protein RRP5 homolog	PDCD11	1.24663
Q9H0P0	Cytosolic 5-nucleotidase 3	NT5C3	1.24657
Q8NBZ7	UDP-glucuronic acid decarboxylase 1	UXS1	1.24618
Q9UBG0	C-type mannose receptor 2	MRC2	1.24598
Q6NUM9	All-trans-retinol 13,14-reductase	RETSAT	1.24556
Q15836	Vesicle-associated membrane protein 3	VAMP3	1.24494
P03915	NADH-ubiquinone oxidoreductase chain 5	MT-ND5	1.24466
P46934	E3 ubiquitin-protein ligase NEDD4	NEDD4	1.24264
Q9BWM7	Sideroflexin-3	SFXN3	1.24256
O75907	Diacylglycerol O-acyltransferase 1	DGAT1	1.24204
P60228	Eukaryotic translation initiation factor 3 subunit E	EIF3E	1.24134
Q13085	Acetyl-CoA carboxylase 1;Biotin carboxylase	ACACA	1.2412
Q9NVJ2	ADP-ribosylation factor-like protein 8B	ARL8B	1.24037
Q9HC38	Glyoxalase domain-containing protein 4	GLOD4	1.23976
Q8IXM6	Nurim	NRM	1.23917
Q9BVG9	Phosphatidylserine synthase 2	PTDSS2	1.23911
Q4ZIN3	Membralin	TMEM259	1.23887
P11021	78 kDa glucose-regulated protein	HSPA5	1.2386
O95202	LETM1 and EF-hand domain-containing protein 1, mitochondrial	LETM1	1.23833
O95070	Protein YIF1A	YIF1A	1.23787
Q9NYP7	Elongation of very long chain fatty acids protein 5	ELOVL5	1.23773
Q9ULC4	Malignant T-cell-amplified sequence 1	MCTS1	1.23733
Q9UHN1	DNA polymerase subunit gamma-2, mitochondrial	POLG2	1.23603
P52758	Ribonuclease UK114	HRSP12	1.23538
Q9UL15	BAG family molecular chaperone regulator 5	BAG5	1.23522
Q14643	Inositol 1,4,5-trisphosphate receptor type 1	ITPR1	1.23489
P12074	Cytochrome c oxidase subunit 6A1, mitochondrial	COX6A1	1.23355
P08559	Pyruvate dehydrogenase E1 component subunit alpha, somatic form, mitochondrial	PDHA1	1.2335
O95182	NADH dehydrogenase [ubiquinone] 1 alpha subcomplex subunit 7	NDUFA7	1.23344
P61225	Ras-related protein Rap-2b	RAP2B	1.23259
Q15904	V-type proton ATPase subunit S1	ATP6AP1	1.23242
P25205	DNA replication licensing factor MCM3	MCM3	1.23241
P53597	Succinyl-CoA ligase [ADP/GDP-forming] subunit alpha, mitochondrial	SUCLG1	1.2321
O60568	Procollagen-lysine,2-oxoglutarate 5-dioxygenase 3	PLOD3	1.23183
P23434	Glycine cleavage system H protein, mitochondrial	GCSH	1.23175
Q92979	Ribosomal RNA small subunit methyltransferase NEP1	EMG1	1.23133
Q10469	Alpha-1,6-mannosyl-glycoprotein 2-beta-N-acetylglucosaminyltransferase	MGAT2	1.23092
Q8IXB1	DnaJ homolog subfamily C member 10	DNAJC10	1.23004
Q9NW15	Anoctamin-10	ANO10	1.22966
O75390	Citrate synthase, mitochondrial	CS	1.22808
P09622	Dihydrolipoyl dehydrogenase, mitochondrial	DLD	1.22775
Q13586	Stromal interaction molecule 1	STIM1	1.22728
Q9Y375	Complex I intermediate-associated protein 30, mitochondrial	NDUFAF1	1.22722
O43677	NADH dehydrogenase [ubiquinone] 1 subunit C1, mitochondrial	NDUFC1	1.22684
Q9P2R3	Ankyrin repeat and FYVE domain-containing protein 1	ANKFY1	1.22627
O15382	Branched-chain-amino-acid aminotransferase, mitochondrial	BCAT2	1.22621
Q9Y3L5	Ras-related protein Rap-2c	RAP2C	1.22561
P53007	Tricarboxylate transport protein, mitochondrial	SLC25A1	1.22472
O75093	Slit homolog 1 protein	SLIT1	1.22462
P38117	Electron transfer flavoprotein subunit beta	ETFB	1.22457
P48723	Heat shock 70 kDa protein 13	HSPA13	1.22442
P60033	CD81 antigen	CD81	1.22435
O15258	Protein RER1	RER1	1.22344
Q02809	Procollagen-lysine,2-oxoglutarate 5-dioxygenase 1	PLOD1	1.22338
Q9BUE6	Iron-sulfur cluster assembly 1 homolog, mitochondrial	ISCA1	1.22329
Q12965	Unconventional myosin-Ie	MYO1E	1.2229
Q9HB90	Ras-related GTP-binding protein C;Ras-related GTP-binding protein D	RRAGC	1.22267
Q9H444	Charged multivesicular body protein 4b	CHMP4B	1.22249
P80723	Brain acid soluble protein 1	BASP1	1.22143
P20618	Proteasome subunit beta type-1	PSMB1	1.22061
Q9H3U1	Protein unc-45 homolog A	UNC45A	1.22042
O75915	PRA1 family protein 3	ARL6IP5	1.22018
Q08257	Quinone oxidoreductase	CRYZ	1.22006
Q9Y6Y8	SEC23-interacting protein	SEC23IP	1.2199
Q9GZN8	UPF0687 protein C20orf27	C20orf27	1.21933
P04075	Fructose-bisphosphate aldolase A	ALDOA	1.21896
P51571	Translocon-associated protein subunit delta	SSR4	1.21875
Q99816	Tumor susceptibility gene 101 protein	TSG101	1.2176
Q10567	AP-1 complex subunit beta-1	AP1B1	1.21755
O60493	Sorting nexin-3	SNX3	1.21724
P53701	Cytochrome c-type heme lyase	HCCS	1.21724
P31040	Succinate dehydrogenase [ubiquinone] flavoprotein subunit, mitochondrial	SDHA	1.21643
Q96CN7	Isochorismatase domain-containing protein 1	ISOC1	1.21641
Q14914	Prostaglandin reductase 1	PTGR1	1.21532
Q9BZZ5	Apoptosis inhibitor 5	API5	1.21449
Q9H330	Transmembrane protein 245	TMEM245	1.21431
O94901	SUN domain-containing protein 1	SUN1	1.21396
Q15631	Translin	TSN	1.21294
P11172	Uridine 5-monophosphate synthase;Orotate phosphoribosyltransferase;Orotidine 5-phosphate decarboxylase	UMPS	1.21208
O00410	Importin-5	IPO5	1.21164
P15559	NAD(P)H dehydrogenase [quinone] 1	NQO1	1.21103
Q8NCG7	Sn1-specific diacylglycerol lipase beta	DAGLB	1.21038
P61923	Coatomer subunit zeta-1	COPZ1	1.21023
Q6PI78	Transmembrane protein 65	TMEM65	1.20969
P24752	Acetyl-CoA acetyltransferase, mitochondrial	ACAT1	1.20882
Q9P0I2	ER membrane protein complex subunit 3	EMC3	1.20862
Q9NUN5	Probable lysosomal cobalamin transporter	LMBRD1	1.20823
O75533	Splicing factor 3B subunit 1	SF3B1	1.20785
O75648	Mitochondrial tRNA-specific 2-thiouridylase 1	TRMU	1.20706
O00461	Golgi integral membrane protein 4	GOLIM4	1.20688
P19338	Nucleolin	NCL	1.20683
A8MXV4	Nucleoside diphosphate-linked moiety X motif 19, mitochondrial	NUDT19	1.2068
Q9UM00	Transmembrane and coiled-coil domain-containing protein 1	TMCO1	1.20639
Q9NX62	Inositol monophosphatase 3	IMPAD1	1.20553
Q8IVS2	Malonyl-CoA-acyl carrier protein transacylase, mitochondrial	MCAT	1.20421
Q86WA8	Lon protease homolog 2, peroxisomal	LONP2	1.20414
Q969Z3	MOSC domain-containing protein 2, mitochondrial	2014-03-02	1.20367
Q9UKM7	Endoplasmic reticulum mannosyl-oligosaccharide 1,2-alpha-mannosidase	MAN1B1	1.20171
Q99623	Prohibitin-2	PHB2	1.20074
Q9NX05	Constitutive coactivator of PPAR-gamma-like protein 2	FAM120C	1.1993
Q99460	26S proteasome non-ATPase regulatory subunit 1	PSMD1	1.1987
Q9NPL8	Translocase of inner mitochondrial membrane domain-containing protein 1	TIMMDC1	1.19822
P25705	ATP synthase subunit alpha, mitochondrial	ATP5A1	1.19816
Q06481	Amyloid-like protein 2	APLP2	1.19815
Q8NFF5	FAD synthase;Molybdenum cofactor biosynthesis protein-like region;FAD synthase region	FLAD1	1.19752
Q08426	Peroxisomal bifunctional enzyme;Enoyl-CoA hydratase/3,2-trans-enoyl-CoA isomerase;3-hydroxyacyl-CoA dehydrogenase	EHHADH	1.19715
P51608	Methyl-CpG-binding protein 2	MECP2	1.1954
P53396	ATP-citrate synthase	ACLY	1.1946
Q8WZ42	Titin	TTN	1.19429
O00469	Procollagen-lysine,2-oxoglutarate 5-dioxygenase 2	PLOD2	1.19424
P98088	Mucin-5AC	MUC5AC	1.1941
P18074	TFIIH basal transcription factor complex helicase XPD subunit	ERCC2	1.19374
Q15427	Splicing factor 3B subunit 4	SF3B4	1.19333
P78381	UDP-galactose translocator	SLC35A2	1.19318
Q9NXR7	BRCA1-A complex subunit BRE	BRE	1.19303
P28288	ATP-binding cassette sub-family D member 3	ABCD3	1.19229
Q99595	Mitochondrial import inner membrane translocase subunit Tim17-A	TIMM17A	1.19163
Q6P587	Acylpyruvase FAHD1, mitochondrial	FAHD1	1.19157
P30049	ATP synthase subunit delta, mitochondrial	ATP5D	1.19151
P49189	4-trimethylaminobutyraldehyde dehydrogenase	ALDH9A1	1.19136
O95486	Protein transport protein Sec24A	SEC24A	1.19133
P61619	Protein transport protein Sec61 subunit alpha isoform 1	SEC61A1	1.19121
P13674	Prolyl 4-hydroxylase subunit alpha-1	P4HA1	1.19092
Q9BYG3	MKI67 FHA domain-interacting nucleolar phosphoprotein	MKI67IP	1.19042
O95084	Serine protease 23	PRSS23	1.18978
O43617	Trafficking protein particle complex subunit 3	TRAPPC3	1.1894
P61981	14-3-3 protein gamma;14-3-3 protein gamma, N-terminally processed	YWHAG	1.18923
O00411	DNA-directed RNA polymerase, mitochondrial	POLRMT	1.18916
Q8IYS2	Uncharacterized protein KIAA2013	KIAA2013	1.18864
Q15287	RNA-binding protein with serine-rich domain 1	RNPS1	1.18858
Q9BRJ7	Protein syndesmos	NUDT16L1	1.18835
Q8IXM3	39S ribosomal protein L41, mitochondrial	MRPL41	1.18666
Q9BZF9	Uveal autoantigen with coiled-coil domains and ankyrin repeats	UACA	1.18641
P49419	Alpha-aminoadipic semialdehyde dehydrogenase	ALDH7A1	1.18614
Q96DZ1	Endoplasmic reticulum lectin 1	ERLEC1	1.18576
P56181	NADH dehydrogenase [ubiquinone] flavoprotein 3, mitochondrial	NDUFV3	1.18551
P54652	Heat shock-related 70 kDa protein 2	HSPA2	1.18476
P67936	Tropomyosin alpha-4 chain	TPM4	1.18454
P20340	Ras-related protein Rab-6A	RAB6A	1.18436
Q8TDN6	Ribosome biogenesis protein BRX1 homolog	BRIX1	1.18422
Q9BY50	Signal peptidase complex catalytic subunit SEC11C	SEC11C	1.18314
A6NJ78	Probable methyltransferase-like protein 15	METTL15	1.18249
P37198	Nuclear pore glycoprotein p62	NUP62	1.18219
Q9UK41	Vacuolar protein sorting-associated protein 28 homolog	VPS28	1.18206
O60287	Nucleolar pre-ribosomal-associated protein 1	URB1	1.18133
P30084	Enoyl-CoA hydratase, mitochondrial	ECHS1	1.18086
Q5H8A4	GPI ethanolamine phosphate transferase 2	PIGG	1.18085
O95347	Structural maintenance of chromosomes protein 2	SMC2	1.18041
Q86Y39	NADH dehydrogenase [ubiquinone] 1 alpha subcomplex subunit 11	NDUFA11	1.18041
P16219	Short-chain specific acyl-CoA dehydrogenase, mitochondrial	ACADS	1.18025
Q8WUY1	Protein THEM6	THEM6	1.17994
P62917	60S ribosomal protein L8	RPL8	1.17987
Q99747	Gamma-soluble NSF attachment protein	NAPG	1.17898
P18564	Integrin beta-6	ITGB6	1.17879
Q9BSH5	Haloacid dehalogenase-like hydrolase domain-containing protein 3	HDHD3	1.17865
O95831	Apoptosis-inducing factor 1, mitochondrial	AIFM1	1.1777
P09493	Tropomyosin alpha-1 chain	TPM1	1.1777
P25325	3-mercaptopyruvate sulfurtransferase	MPST	1.17741
Q9Y6A9	Signal peptidase complex subunit 1	SPCS1	1.17698
O43813	LanC-like protein 1	LANCL1	1.17643
P51659	Peroxisomal multifunctional enzyme type 2;(3R)-hydroxyacyl-CoA dehydrogenase;Enoyl-CoA hydratase 2	HSD17B4	1.17607
P10606	Cytochrome c oxidase subunit 5B, mitochondrial	COX5B	1.17593
Q9UKN8	General transcription factor 3C polypeptide 4	GTF3C4	1.17593
O75880	Protein SCO1 homolog, mitochondrial	SCO1	1.17572
P48643	T-complex protein 1 subunit epsilon	CCT5	1.17503
Q14126	Desmoglein-2	DSG2	1.17382
Q8IYU8	Calcium uptake protein 2, mitochondrial	MICU2	1.17364
Q8N183	Mimitin, mitochondrial	NDUFAF2	1.17357
Q9GZT3	SRA stem-loop-interacting RNA-binding protein, mitochondrial	SLIRP	1.17323
Q9NQ50	39S ribosomal protein L40, mitochondrial	MRPL40	1.17299
O14936	Peripheral plasma membrane protein CASK	CASK	1.17294
P40939	Trifunctional enzyme subunit alpha, mitochondrial;Long-chain enoyl-CoA hydratase;Long chain 3-hydroxyacyl-CoA dehydrogenase	HADHA	1.17262
Q96TA2	ATP-dependent zinc metalloprotease YME1L1	YME1L1	1.17246
Q9BV94	ER degradation-enhancing alpha-mannosidase-like protein 2	EDEM2	1.17224
Q9H4I9	Single-pass membrane protein with aspartate-rich tail 1, mitochondrial	SMDT1	1.17204
P21912	Succinate dehydrogenase [ubiquinone] iron-sulfur subunit, mitochondrial	SDHB	1.17167
Q13769	THO complex subunit 5 homolog	THOC5	1.17141
Q96K37	Solute carrier family 35 member E1	SLC35E1	1.17082
P15586	N-acetylglucosamine-6-sulfatase	GNS	1.16989
Q96AB3	Isochorismatase domain-containing protein 2, mitochondrial	ISOC2	1.16925
P11413	Glucose-6-phosphate 1-dehydrogenase	G6PD	1.16913
P16403	Histone H1.2	HIST1H1C	1.16913
Q16720	Plasma membrane calcium-transporting ATPase 3	ATP2B3	1.16885
P20810	Calpastatin	CAST	1.16827
P47985	Cytochrome b-c1 complex subunit Rieske, mitochondrial;Cytochrome b-c1 complex subunit 11;Putative cytochrome b-c1 complex subunit Rieske-like protein 1	UQCRFS1	1.16749
Q8NCW5	NAD(P)H-hydrate epimerase	APOA1BP	1.16737
P55786	Puromycin-sensitive aminopeptidase	NPEPPS	1.16668
Q96GK7	Fumarylacetoacetate hydrolase domain-containing protein 2A;Fumarylacetoacetate hydrolase domain-containing protein 2B	FAHD2A	1.16667
P50416	Carnitine O-palmitoyltransferase 1, liver isoform	CPT1A	1.16663
Q9HC07	Transmembrane protein 165	TMEM165	1.16643
P37235	Hippocalcin-like protein 1;Neuron-specific calcium-binding protein hippocalcin	HPCAL1	1.16641
Q6P1L8	39S ribosomal protein L14, mitochondrial	MRPL14	1.16621
O95571	Protein ETHE1, mitochondrial	ETHE1	1.16619
Q99879	Histone H2B type 1-M;Histone H2B type 1-N;Histone H2B type 1-H;Histone H2B type 2-F;Histone H2B type 1-C/E/F/G/I;Histone H2B type 1-D;Histone H2B type 1-L	HIST1H2BM	1.1653
Q8N983	39S ribosomal protein L43, mitochondrial	MRPL43	1.16523
Q15181	Inorganic pyrophosphatase	PPA1	1.16516
Q8NBJ4	Golgi membrane protein 1	GOLM1	1.16512
Q7KZN9	Cytochrome c oxidase assembly protein COX15 homolog	COX15	1.16482
Q9ULG6	Cell cycle progression protein 1	CCPG1	1.16462
P41247	Patatin-like phospholipase domain-containing protein 4	PNPLA4	1.1645
P31641	Sodium- and chloride-dependent taurine transporter	SLC6A6	1.16326
Q15526	Surfeit locus protein 1	SURF1	1.16282
P51572	B-cell receptor-associated protein 31	BCAP31	1.16267
P17655	Calpain-2 catalytic subunit	CAPN2	1.16263
P06744	Glucose-6-phosphate isomerase	GPI	1.16233
Q92759	General transcription factor IIH subunit 4	GTF2H4	1.16225
O00560	Syntenin-1	SDCBP	1.16047
Q7Z4R8	UPF0669 protein C6orf120	C6orf120	1.16031
Q9BWL3	Uncharacterized protein C1orf43	C1orf43	1.16003
Q9Y584	Mitochondrial import inner membrane translocase subunit Tim22	TIMM22	1.15989
Q9HC84	Mucin-5B	MUC5B	1.15982
Q5JTJ3	Cytochrome c oxidase assembly factor 6 homolog	COA6	1.15972
Q6PML9	Zinc transporter 9	SLC30A9	1.1588
Q15363	Transmembrane emp24 domain-containing protein 2	TMED2	1.15855
Q8WXF1	Paraspeckle component 1	PSPC1	1.15831
Q9Y3B8	Oligoribonuclease, mitochondrial	REXO2	1.15806
Q8NBU5	ATPase family AAA domain-containing protein 1	ATAD1	1.15773
P17931	Galectin-3	LGALS3	1.15663
P40926	Malate dehydrogenase, mitochondrial	MDH2	1.1566
Q9BQA9	Uncharacterized protein C17orf62	C17orf62	1.15618
Q15067	Peroxisomal acyl-coenzyme A oxidase 1	ACOX1	1.15476
Q92688	Acidic leucine-rich nuclear phosphoprotein 32 family member B	ANP32B	1.15476
P50395	Rab GDP dissociation inhibitor beta	GDI2	1.15475
P07099	Epoxide hydrolase 1	EPHX1	1.154
P60174	Triosephosphate isomerase	TPI1	1.15366
Q969M3	Protein YIPF5	YIPF5	1.15332
O95168	NADH dehydrogenase [ubiquinone] 1 beta subcomplex subunit 4	NDUFB4	1.15308
Q96N66	Lysophospholipid acyltransferase 7	MBOAT7	1.15307
O00746	Nucleoside diphosphate kinase, mitochondrial	NME4	1.15271
Q96SB4	SRSF protein kinase 1	SRPK1	1.15264
P54619	5-AMP-activated protein kinase subunit gamma-1;5-AMP-activated protein kinase subunit gamma-2	PRKAG1	1.15198
Q9H4A6	Golgi phosphoprotein 3	GOLPH3	1.15132
P43307	Translocon-associated protein subunit alpha	SSR1	1.15125
Q9NS69	Mitochondrial import receptor subunit TOM22 homolog	TOMM22	1.15125
Q15800	Methylsterol monooxygenase 1	MSMO1	1.15103
P07900	Heat shock protein HSP 90-alpha	HSP90AA1	1.15046
Q8NBN7	Retinol dehydrogenase 13	RDH13	1.15026
O75964	ATP synthase subunit g, mitochondrial	ATP5L	1.15009
O95298	NADH dehydrogenase [ubiquinone] 1 subunit C2	NDUFC2	1.14994
Q16864	V-type proton ATPase subunit F	ATP6V1F	1.1497
Q16595	Frataxin, mitochondrial;Frataxin intermediate form;Frataxin(56-210);Frataxin(78-210);Frataxin mature form	FXN	1.14965
P56277	Cx9C motif-containing protein 4	CMC4	1.14836
O75608	Acyl-protein thioesterase 1	LYPLA1	1.14807
O75947	ATP synthase subunit d, mitochondrial	ATP5H	1.14712
Q9Y262	Eukaryotic translation initiation factor 3 subunit L	EIF3L	1.14705
Q9BVK6	Transmembrane emp24 domain-containing protein 9	TMED9	1.14666
Q13011	Delta(3,5)-Delta(2,4)-dienoyl-CoA isomerase, mitochondrial	ECH1	1.14622
P62491	Ras-related protein Rab-11A	RAB11A	1.14614
O00217	NADH dehydrogenase [ubiquinone] iron-sulfur protein 8, mitochondrial	NDUFS8	1.14593
Q15388	Mitochondrial import receptor subunit TOM20 homolog	TOMM20	1.14553
Q9BRT2	Mitochondrial nucleoid factor 1	MNF1	1.14541
P53992	Protein transport protein Sec24C	SEC24C	1.14516
P25787	Proteasome subunit alpha type-2	PSMA2	1.14506
P31946	14-3-3 protein beta/alpha;14-3-3 protein beta/alpha, N-terminally processed	YWHAB	1.14478
O15498	Synaptobrevin homolog YKT6	YKT6	1.14451
Q9UFW8	CGG triplet repeat-binding protein 1	CGGBP1	1.14407
Q6NUK1	Calcium-binding mitochondrial carrier protein SCaMC-1	SLC25A24	1.14401
Q12874	Splicing factor 3A subunit 3	SF3A3	1.14399
Q9NZ01	Very-long-chain enoyl-CoA reductase	TECR	1.14358
P00403	Cytochrome c oxidase subunit 2	MT-CO2	1.14347
Q9GZT6	Coiled-coil domain-containing protein 90B, mitochondrial	CCDC90B	1.14304
P36542	ATP synthase subunit gamma, mitochondrial	ATP5C1	1.14266
Q8NBJ5	Procollagen galactosyltransferase 1	COLGALT1	1.14254
P18859	ATP synthase-coupling factor 6, mitochondrial	ATP5J	1.14121
O43399	Tumor protein D54	TPD52L2	1.14094
P07942	Laminin subunit beta-1	LAMB1	1.14084
Q969X5	Endoplasmic reticulum-Golgi intermediate compartment protein 1	ERGIC1	1.14078
Q8N766	ER membrane protein complex subunit 1	EMC1	1.14045
P52948	Nuclear pore complex protein Nup98-Nup96;Nuclear pore complex protein Nup98;Nuclear pore complex protein Nup96	NUP98	1.14034
P48730	Casein kinase I isoform delta;Casein kinase I isoform epsilon	CSNK1D	1.14019
Q8TB61	Adenosine 3-phospho 5-phosphosulfate transporter 1	SLC35B2	1.14
P50990	T-complex protein 1 subunit theta	CCT8	1.13839
P28347	Transcriptional enhancer factor TEF-1;Transcriptional enhancer factor TEF-3;Transcriptional enhancer factor TEF-5;Transcriptional enhancer factor TEF-4	TEAD1	1.13812
P41250	Glycine--tRNA ligase	GARS	1.13803
Q03252	Lamin-B2	LMNB2	1.13749
Q86TX2	Acyl-coenzyme A thioesterase 1	ACOT1	1.1374
O43684	Mitotic checkpoint protein BUB3	BUB3	1.13683
P08174	Complement decay-accelerating factor	CD55	1.1367
Q96HJ9	UPF0562 protein C7orf55	C7orf55	1.1367
Q9HA77	Probable cysteine--tRNA ligase, mitochondrial	CARS2	1.13651
Q00325	Phosphate carrier protein, mitochondrial	SLC25A3	1.13634
P33947	ER lumen protein retaining receptor 2;ER lumen protein retaining receptor 1	KDELR2	1.13611
Q9NTJ3	Structural maintenance of chromosomes protein 4	SMC4	1.13609
P53985	Monocarboxylate transporter 1	SLC16A1	1.13598
Q8IZ81	ELMO domain-containing protein 2	ELMOD2	1.13592
P30046	D-dopachrome decarboxylase;D-dopachrome decarboxylase-like protein	DDT	1.13573
O95169	NADH dehydrogenase [ubiquinone] 1 beta subcomplex subunit 8, mitochondrial	NDUFB8	1.1352
Q96G21	U3 small nucleolar ribonucleoprotein protein IMP4	IMP4	1.13466
P23526	Adenosylhomocysteinase	AHCY	1.13461
Q8TAQ2	SWI/SNF complex subunit SMARCC2	SMARCC2	1.1346
P19022	Cadherin-2	CDH2	1.13383
O00487	26S proteasome non-ATPase regulatory subunit 14	PSMD14	1.13359
P62158	Calmodulin	CALM1	1.13305
Q9NS00	Glycoprotein-N-acetylgalactosamine 3-beta-galactosyltransferase 1	C1GALT1	1.13277
Q53EU6	Glycerol-3-phosphate acyltransferase 3	AGPAT9	1.13199
Q9BTV4	Transmembrane protein 43	TMEM43	1.13111
O15511	Actin-related protein 2/3 complex subunit 5	ARPC5	1.1308
Q9UJZ1	Stomatin-like protein 2, mitochondrial	STOML2	1.13071
Q16555	Dihydropyrimidinase-related protein 2	DPYSL2	1.13066
P00395	Cytochrome c oxidase subunit 1	MT-CO1	1.13065
Q8IX12	Cell division cycle and apoptosis regulator protein 1	CCAR1	1.13045
Q03701	CCAAT/enhancer-binding protein zeta	CEBPZ	1.13016
O43447	Peptidyl-prolyl cis-trans isomerase H	PPIH	1.12983
P36957	Dihydrolipoyllysine-residue succinyltransferase component of 2-oxoglutarate dehydrogenase complex, mitochondrial	DLST	1.1297
P18669	Phosphoglycerate mutase 1	PGAM1	1.12897
Q8NEP3	Dynein assembly factor 1, axonemal	DNAAF1	1.12863
Q9BT17	Mitochondrial GTPase 1	MTG1	1.12835
P27144	GTP:AMP phosphotransferase AK4, mitochondrial	AK4	1.12832
P24539	ATP synthase subunit b, mitochondrial	ATP5F1	1.12799
O14734	Acyl-coenzyme A thioesterase 8	ACOT8	1.12779
O75746	Calcium-binding mitochondrial carrier protein Aralar1	SLC25A12	1.12736
Q8N2G8	GH3 domain-containing protein	GHDC	1.12733
Q9P2N5	RNA-binding protein 27	RBM27	1.12729
Q08722	Leukocyte surface antigen CD47	CD47	1.12713
Q71RG4	Transmembrane and ubiquitin-like domain-containing protein 2	TMUB2	1.12699
Q13563	Polycystin-2	PKD2	1.12696
Q8TD30	Alanine aminotransferase 2	GPT2	1.12694
Q9Y3D7	Mitochondrial import inner membrane translocase subunit TIM16	PAM16	1.12653
Q5JTV8	Torsin-1A-interacting protein 1	TOR1AIP1	1.12651
P54886	Delta-1-pyrroline-5-carboxylate synthase;Glutamate 5-kinase;Gamma-glutamyl phosphate reductase	ALDH18A1	1.1261
O60506	Heterogeneous nuclear ribonucleoprotein Q	SYNCRIP	1.12575
Q96GM8	Target of EGR1 protein 1	TOE1	1.12509
Q9C0D9	Ethanolaminephosphotransferase 1	EPT1	1.12483
P0C7P0	CDGSH iron-sulfur domain-containing protein 3, mitochondrial	CISD3	1.12458
P22695	Cytochrome b-c1 complex subunit 2, mitochondrial	UQCRC2	1.12424
O43747	AP-1 complex subunit gamma-1	AP1G1	1.12382
Q96EL2	28S ribosomal protein S24, mitochondrial	MRPS24	1.12376
O75489	NADH dehydrogenase [ubiquinone] iron-sulfur protein 3, mitochondrial	NDUFS3	1.12349
Q9H0U3	Magnesium transporter protein 1	MAGT1	1.12342
Q9H6W3	Bifunctional lysine-specific demethylase and histidyl-hydroxylase NO66	NO66	1.12333
Q8TEM1	Nuclear pore membrane glycoprotein 210	NUP210	1.12324
Q8IXI1	Mitochondrial Rho GTPase 2	RHOT2	1.12308
Q13232	Nucleoside diphosphate kinase 3	NME3	1.1228
Q8IVL6	Prolyl 3-hydroxylase 3	LEPREL2	1.12276
Q149N8	E3 ubiquitin-protein ligase SHPRH	SHPRH	1.12188
P51649	Succinate-semialdehyde dehydrogenase, mitochondrial	ALDH5A1	1.12184
Q9BXS5	AP-1 complex subunit mu-1	AP1M1	1.12155
Q9Y276	Mitochondrial chaperone BCS1	BCS1L	1.12155
Q9HCN8	Stromal cell-derived factor 2-like protein 1	SDF2L1	1.12147
Q9H6H4	Receptor expression-enhancing protein 4	REEP4	1.12069
Q8N5N7	39S ribosomal protein L50, mitochondrial	MRPL50	1.11996
Q14331	Protein FRG1;Protein FRG1B	FRG1	1.11978
P56556	NADH dehydrogenase [ubiquinone] 1 alpha subcomplex subunit 6	NDUFA6	1.11884
P56385	ATP synthase subunit e, mitochondrial	ATP5I	1.11873
Q9H1K1	Iron-sulfur cluster assembly enzyme ISCU, mitochondrial	ISCU	1.11862
Q9H2U2	Inorganic pyrophosphatase 2, mitochondrial	PPA2	1.11776
Q12907	Vesicular integral-membrane protein VIP36	LMAN2	1.11709
Q16778	Histone H2B type 2-E;Histone H2B type 1-B;Histone H2B type 1-O;Histone H2B type 3-B	HIST2H2BE	1.11653
Q16181	Septin-7	2014-09-07	1.11647
P58557	Putative ribonuclease	YBEY	1.11622
O75027	ATP-binding cassette sub-family B member 7, mitochondrial	ABCB7	1.11505
Q5BKU9	Oxidoreductase-like domain-containing protein 1	OXLD1	1.11459
Q96SI9	Spermatid perinuclear RNA-binding protein	STRBP	1.11432
Q9UN37	Vacuolar protein sorting-associated protein 4A	VPS4A	1.11432
P51151	Ras-related protein Rab-9A	RAB9A	1.11395
O95299	NADH dehydrogenase [ubiquinone] 1 alpha subcomplex subunit 10, mitochondrial	NDUFA10	1.11387
Q99714	3-hydroxyacyl-CoA dehydrogenase type-2	HSD17B10	1.11377
Q9NUT2	ATP-binding cassette sub-family B member 8, mitochondrial	ABCB8	1.11373
Q9Y5L4	Mitochondrial import inner membrane translocase subunit Tim13	TIMM13	1.11318
Q9BQG0	Myb-binding protein 1A	MYBBP1A	1.11199
O60313	Dynamin-like 120 kDa protein, mitochondrial;Dynamin-like 120 kDa protein, form S1	OPA1	1.11178
O75192	Peroxisomal membrane protein 11A	PEX11A	1.11175
Q15370	Transcription elongation factor B polypeptide 2	TCEB2	1.11128
P23284	Peptidyl-prolyl cis-trans isomerase B	PPIB	1.11089
Q02978	Mitochondrial 2-oxoglutarate/malate carrier protein	SLC25A11	1.11084
P10155	60 kDa SS-A/Ro ribonucleoprotein	TROVE2	1.11067
Q9BWH2	FUN14 domain-containing protein 2	FUNDC2	1.11049
O00541	Pescadillo homolog	PES1	1.11028
Q9UMS0	NFU1 iron-sulfur cluster scaffold homolog, mitochondrial	NFU1	1.1094
Q969Z0	Protein TBRG4	TBRG4	1.10931
Q8TAT6	Nuclear protein localization protein 4 homolog	NPLOC4	1.10903
P56589	Peroxisomal biogenesis factor 3	PEX3	1.10894
Q9BQC6	Ribosomal protein 63, mitochondrial	MRP63	1.10852
P51970	NADH dehydrogenase [ubiquinone] 1 alpha subcomplex subunit 8	NDUFA8	1.10839
P30042	ES1 protein homolog, mitochondrial	C21orf33	1.10806
O15372	Eukaryotic translation initiation factor 3 subunit H	EIF3H	1.10791
Q9NV31	U3 small nucleolar ribonucleoprotein protein IMP3	IMP3	1.1073
Q16635	Tafazzin	TAZ	1.10728
Q14108	Lysosome membrane protein 2	SCARB2	1.10717
P23919	Thymidylate kinase	DTYMK	1.1066
Q9NX47	E3 ubiquitin-protein ligase MARCH5	2014-03-05	1.10627
P15954	Cytochrome c oxidase subunit 7C, mitochondrial	COX7C	1.10616
Q9H7Z7	Prostaglandin E synthase 2;Prostaglandin E synthase 2 truncated form	PTGES2	1.1061
P05556	Integrin beta-1	ITGB1	1.10604
O14548	Cytochrome c oxidase subunit 7A-related protein, mitochondrial	COX7A2L	1.106
P14406	Cytochrome c oxidase subunit 7A2, mitochondrial	COX7A2	1.10579
P58546	Myotrophin	MTPN	1.10527
P30876	DNA-directed RNA polymerase II subunit RPB2	POLR2B	1.10512
P34913	Bifunctional epoxide hydrolase 2;Cytosolic epoxide hydrolase 2;Lipid-phosphate phosphatase	EPHX2	1.10429
P49411	Elongation factor Tu, mitochondrial	TUFM	1.10397
P11047	Laminin subunit gamma-1	LAMC1	1.1033
O43708	Maleylacetoacetate isomerase	GSTZ1	1.1031
P05026	Sodium/potassium-transporting ATPase subunit beta-1	ATP1B1	1.10211
P67870	Casein kinase II subunit beta	CSNK2B	1.1017
P21926	CD9 antigen	CD9	1.10162
P28072	Proteasome subunit beta type-6	PSMB6	1.10112
Q9UHN6	Transmembrane protein 2	TMEM2	1.10102
P50995	Annexin A11	ANXA11	1.10061
Q9Y305	Acyl-coenzyme A thioesterase 9, mitochondrial	ACOT9	1.09938
Q07960	Rho GTPase-activating protein 1	ARHGAP1	1.09861
Q07812	Apoptosis regulator BAX	BAX	1.0981
Q92896	Golgi apparatus protein 1	GLG1	1.09783
Q4G148	Glucoside xylosyltransferase 1	GXYLT1	1.09777
Q00577	Transcriptional activator protein Pur-alpha	PURA	1.09753
Q96C36	Pyrroline-5-carboxylate reductase 2	PYCR2	1.09749
P52895	Aldo-keto reductase family 1 member C2	AKR1C2	1.09742
P62280	40S ribosomal protein S11	RPS11	1.09731
Q16718	NADH dehydrogenase [ubiquinone] 1 alpha subcomplex subunit 5	NDUFA5	1.09725
P48047	ATP synthase subunit O, mitochondrial	ATP5O	1.09715
Q32P28	Prolyl 3-hydroxylase 1	LEPRE1	1.09677
Q9BW92	Threonine--tRNA ligase, mitochondrial	TARS2	1.09674
P62495	Eukaryotic peptide chain release factor subunit 1	ETF1	1.09627
O75570	Peptide chain release factor 1, mitochondrial	MTRF1	1.0959
Q9Y394	Dehydrogenase/reductase SDR family member 7	DHRS7	1.09546
P84095	Rho-related GTP-binding protein RhoG	RHOG	1.0942
Q9NTK5	Obg-like ATPase 1	OLA1	1.09416
P04406	Glyceraldehyde-3-phosphate dehydrogenase	GAPDH	1.09382
Q96LL9	DnaJ homolog subfamily C member 30	DNAJC30	1.09358
P51809	Vesicle-associated membrane protein 7	VAMP7	1.09337
Q9P0J0	NADH dehydrogenase [ubiquinone] 1 alpha subcomplex subunit 13	NDUFA13	1.09305
Q10713	Mitochondrial-processing peptidase subunit alpha	PMPCA	1.09292
Q86UL3	Glycerol-3-phosphate acyltransferase 4	AGPAT6	1.09278
Q86YH6	Decaprenyl-diphosphate synthase subunit 2	PDSS2	1.09204
P46459	Vesicle-fusing ATPase	NSF	1.09101
Q96BP2	Coiled-coil-helix-coiled-coil-helix domain-containing protein 1	CHCHD1	1.09085
Q96I59	Probable asparagine--tRNA ligase, mitochondrial	NARS2	1.09081
P04062	Glucosylceramidase	GBA	1.09062
Q5T9A4	ATPase family AAA domain-containing protein 3B	ATAD3B	1.09023
P04844	Dolichyl-diphosphooligosaccharide--protein glycosyltransferase subunit 2	RPN2	1.0901
Q16854	Deoxyguanosine kinase, mitochondrial	DGUOK	1.08998
Q9P035	Very-long-chain (3R)-3-hydroxyacyl-[acyl-carrier protein] dehydratase 3	PTPLAD1	1.08997
P09669	Cytochrome c oxidase subunit 6C	COX6C	1.08981
P42892	Endothelin-converting enzyme 1	ECE1	1.08948
O75380	NADH dehydrogenase [ubiquinone] iron-sulfur protein 6, mitochondrial	NDUFS6	1.08916
Q15436	Protein transport protein Sec23A	SEC23A	1.08871
Q15648	Mediator of RNA polymerase II transcription subunit 1	MED1	1.08783
P82664	28S ribosomal protein S10, mitochondrial	MRPS10	1.08668
Q12788	Transducin beta-like protein 3	TBL3	1.0866
O43920	NADH dehydrogenase [ubiquinone] iron-sulfur protein 5	NDUFS5	1.08609
P23528	Cofilin-1	CFL1	1.08518
Q9H4I3	TraB domain-containing protein	TRABD	1.08502
Q9Y2R0	Cytochrome c oxidase assembly protein 3 homolog, mitochondrial	COA3	1.08447
P08107	Heat shock 70 kDa protein 1A/1B	HSPA1A	1.08426
P27695	DNA-(apurinic or apyrimidinic site) lyase;DNA-(apurinic or apyrimidinic site) lyase, mitochondrial	APEX1	1.08398
Q96RQ1	Endoplasmic reticulum-Golgi intermediate compartment protein 2	ERGIC2	1.08356
Q6GMV3	Putative peptidyl-tRNA hydrolase PTRHD1	PTRHD1	1.08314
Q9HAV7	GrpE protein homolog 1, mitochondrial	GRPEL1	1.08299
Q8N4V1	Membrane magnesium transporter 1	MMGT1	1.08266
Q9BRX2	Protein pelota homolog	PELO	1.08227
P10301	Ras-related protein R-Ras	RRAS	1.08217
Q8WY22	BRI3-binding protein	BRI3BP	1.08175
Q15006	ER membrane protein complex subunit 2	EMC2	1.08156
Q9H061	Transmembrane protein 126A	TMEM126A	1.08139
P55060	Exportin-2	CSE1L	1.08088
P36776	Lon protease homolog, mitochondrial	LONP1	1.08082
Q9UHR4	Brain-specific angiogenesis inhibitor 1-associated protein 2-like protein 1	BAIAP2L1	1.08074
P17980	26S protease regulatory subunit 6A	PSMC3	1.08063
Q9H3N1	Thioredoxin-related transmembrane protein 1	TMX1	1.08051
P60602	Reactive oxygen species modulator 1	ROMO1	1.08009
O00443	Phosphatidylinositol 4-phosphate 3-kinase C2 domain-containing subunit alpha	PIK3C2A	1.07977
Q9BSE5	Agmatinase, mitochondrial	AGMAT	1.07975
Q16795	NADH dehydrogenase [ubiquinone] 1 alpha subcomplex subunit 9, mitochondrial	NDUFA9	1.07846
Q16891	Mitochondrial inner membrane protein	IMMT	1.07827
Q14146	Unhealthy ribosome biogenesis protein 2 homolog	URB2	1.07785
Q96I99	Succinyl-CoA ligase [GDP-forming] subunit beta, mitochondrial	SUCLG2	1.07782
Q9UDX5	Mitochondrial fission process protein 1	MTFP1	1.0778
O15042	U2 snRNP-associated SURP motif-containing protein	U2SURP	1.07745
Q9UKG9	Peroxisomal carnitine O-octanoyltransferase	CROT	1.07745
P17568	NADH dehydrogenase [ubiquinone] 1 beta subcomplex subunit 7	NDUFB7	1.0774
Q9Y3B3	Transmembrane emp24 domain-containing protein 7	TMED7	1.07715
P62805	Histone H4	HIST1H4A	1.0768
P04632	Calpain small subunit 1	CAPNS1	1.07657
Q92604	Acyl-CoA:lysophosphatidylglycerol acyltransferase 1	LPGAT1	1.07641
P31930	Cytochrome b-c1 complex subunit 1, mitochondrial	UQCRC1	1.07626
Q96S52	GPI transamidase component PIG-S	PIGS	1.07614
O15525	Transcription factor MafG;Transcription factor MafK	MAFG	1.07543
Q6UXV4	Apolipoprotein O-like	APOOL	1.07518
Q92614	Unconventional myosin-XVIIIa	MYO18A	1.07511
P00568	Adenylate kinase isoenzyme 1	AK1	1.07501
Q15185	Prostaglandin E synthase 3	PTGES3	1.07495
O00623	Peroxisome assembly protein 12	PEX12	1.07491
O75306	NADH dehydrogenase [ubiquinone] iron-sulfur protein 2, mitochondrial	NDUFS2	1.07485
Q5VZE5	N-alpha-acetyltransferase 35, NatC auxiliary subunit	NAA35	1.07471
Q7L592	NADH dehydrogenase [ubiquinone] complex I, assembly factor 7	NDUFAF7	1.07462
A2RRP1	Neuroblastoma-amplified sequence	NBAS	1.07456
P16220	Cyclic AMP-responsive element-binding protein 1;Cyclic AMP-dependent transcription factor ATF-1	CREB1	1.07445
Q2TAY7	WD40 repeat-containing protein SMU1	SMU1	1.07418
P06756	Integrin alpha-V;Integrin alpha-V heavy chain;Integrin alpha-V light chain	ITGAV	1.07406
Q5T160	Probable arginine--tRNA ligase, mitochondrial	RARS2	1.07387
P16152	Carbonyl reductase [NADPH] 1	CBR1	1.07358
P17858	6-phosphofructokinase, liver type;6-phosphofructokinase, muscle type	PFKL	1.07243
Q96GF1	E3 ubiquitin-protein ligase RNF185	RNF185	1.07107
Q8N9N7	Leucine-rich repeat-containing protein 57	LRRC57	1.07102
Q709C8	Vacuolar protein sorting-associated protein 13C	VPS13C	1.07082
O14975	Very long-chain acyl-CoA synthetase	SLC27A2	1.07058
P22830	Ferrochelatase, mitochondrial	FECH	1.07057
P30041	Peroxiredoxin-6	PRDX6	1.07039
Q9NR77	Peroxisomal membrane protein 2	PXMP2	1.07035
Q96EY1	DnaJ homolog subfamily A member 3, mitochondrial	DNAJA3	1.07003
P11182	Lipoamide acyltransferase component of branched-chain alpha-keto acid dehydrogenase complex, mitochondrial	DBT	1.06979
Q9Y697	Cysteine desulfurase, mitochondrial	NFS1	1.06928
Q7Z7H5	Transmembrane emp24 domain-containing protein 4	TMED4	1.06912
P0DJ07	Protein PET100 homolog, mitochondrial	PET100	1.06898
P00390	Glutathione reductase, mitochondrial	GSR	1.06866
Q8WUY8	N-acetyltransferase 14	NAT14	1.06856
P20674	Cytochrome c oxidase subunit 5A, mitochondrial	COX5A	1.06844
P62316	Small nuclear ribonucleoprotein Sm D2	SNRPD2	1.0683
O60762	Dolichol-phosphate mannosyltransferase	DPM1	1.0682
P30838	Aldehyde dehydrogenase, dimeric NADP-preferring	ALDH3A1	1.06784
P56378	6.8 kDa mitochondrial proteolipid	MP68	1.06784
Q96AG4	Leucine-rich repeat-containing protein 59	LRRC59	1.06741
O60814	Histone H2B type 1-K;Histone H2B type F-S	HIST1H2BK	1.0673
P12956	X-ray repair cross-complementing protein 6	XRCC6	1.06645
A0AV96	RNA-binding protein 47	RBM47	1.06642
P49755	Transmembrane emp24 domain-containing protein 10	TMED10	1.06578
P50579	Methionine aminopeptidase 2	METAP2	1.06558
P61970	Nuclear transport factor 2	NUTF2	1.0653
P45880	Voltage-dependent anion-selective channel protein 2	VDAC2	1.06528
P29992	Guanine nucleotide-binding protein subunit alpha-11	GNA11	1.06509
Q9Y2T2	AP-3 complex subunit mu-1;AP-3 complex subunit mu-2	AP3M1	1.06475
Q8N8Q8	Mitochondrial inner membrane protein COX18	COX18	1.06474
O14672	Disintegrin and metalloproteinase domain-containing protein 10	ADAM10	1.06472
P11441	Ubiquitin-like protein 4A	UBL4A	1.06459
Q9Y285	Phenylalanine--tRNA ligase alpha subunit	FARSA	1.06451
Q00535	Cyclin-dependent kinase 5	CDK5	1.06449
Q8IUH4	Palmitoyltransferase ZDHHC13	ZDHHC13	1.06381
O15321	Transmembrane 9 superfamily member 1	TM9SF1	1.06373
P43007	Neutral amino acid transporter A	SLC1A4	1.06371
Q96PU5	E3 ubiquitin-protein ligase NEDD4-like	NEDD4L	1.06272
O75165	DnaJ homolog subfamily C member 13	DNAJC13	1.06255
Q5XKP0	Protein QIL1	QIL1	1.06175
Q6P1M0	Long-chain fatty acid transport protein 4	SLC27A4	1.0617
P17301	Integrin alpha-2	ITGA2	1.06159
P31947	14-3-3 protein sigma	SFN	1.06159
P33316	Deoxyuridine 5-triphosphate nucleotidohydrolase, mitochondrial	DUT	1.06159
P28331	NADH-ubiquinone oxidoreductase 75 kDa subunit, mitochondrial	NDUFS1	1.06148
P35998	26S protease regulatory subunit 7	PSMC2	1.06146
P98173	Protein FAM3A	FAM3A	1.06112
Q7Z406	Myosin-14	MYH14	1.06103
Q7Z2K6	Endoplasmic reticulum metallopeptidase 1	ERMP1	1.06091
Q9NZ42	Gamma-secretase subunit PEN-2	PSENEN	1.06033
Q99733	Nucleosome assembly protein 1-like 4	NAP1L4	1.0598
P10809	60 kDa heat shock protein, mitochondrial	HSPD1	1.05971
Q9H3K2	Growth hormone-inducible transmembrane protein	GHITM	1.05967
O00422	Histone deacetylase complex subunit SAP18	SAP18	1.05965
P37108	Signal recognition particle 14 kDa protein	SRP14	1.05931
Q14789	Golgin subfamily B member 1	GOLGB1	1.05918
O95900	Probable tRNA pseudouridine synthase 2	TRUB2	1.05911
O15155	BET1 homolog	BET1	1.05882
Q9Y5A9	YTH domain family protein 2	YTHDF2	1.05862
Q8NBX0	Saccharopine dehydrogenase-like oxidoreductase	SCCPDH	1.0577
Q92520	Protein FAM3C	FAM3C	1.05769
Q12849	G-rich sequence factor 1	GRSF1	1.05764
Q7Z3C6	Autophagy-related protein 9A	ATG9A	1.05759
Q9Y6M9	NADH dehydrogenase [ubiquinone] 1 beta subcomplex subunit 9	NDUFB9	1.05754
P16615	Sarcoplasmic/endoplasmic reticulum calcium ATPase 2	ATP2A2	1.05721
P26447	Protein S100-A4	S100A4	1.05678
Q5TEU4	NADH dehydrogenase [ubiquinone] 1 alpha subcomplex assembly factor 5	NDUFAF5	1.05667
P20020	Plasma membrane calcium-transporting ATPase 1	ATP2B1	1.05648
P05023	Sodium/potassium-transporting ATPase subunit alpha-1	ATP1A1	1.05643
Q7L0Y3	Mitochondrial ribonuclease P protein 1	TRMT10C	1.05635
P39656	Dolichyl-diphosphooligosaccharide--protein glycosyltransferase 48 kDa subunit	DDOST	1.05578
Q12769	Nuclear pore complex protein Nup160	NUP160	1.05509
Q9HCE1	Putative helicase MOV-10	MOV10	1.05479
Q9BXW7	Cat eye syndrome critical region protein 5	CECR5	1.05461
Q10471	Polypeptide N-acetylgalactosaminyltransferase 2;Polypeptide N-acetylgalactosaminyltransferase 2 soluble form	GALNT2	1.05446
Q9NRP0	Oligosaccharyltransferase complex subunit OSTC	OSTC	1.05422
Q15125	3-beta-hydroxysteroid-Delta(8),Delta(7)-isomerase	EBP	1.05421
Q9H6R4	Nucleolar protein 6	NOL6	1.05354
Q9BV38	WD repeat-containing protein 18	WDR18	1.05335
Q9HCG8	Pre-mRNA-splicing factor CWC22 homolog	CWC22	1.05333
Q13200	26S proteasome non-ATPase regulatory subunit 2	PSMD2	1.05321
Q9BSJ8	Extended synaptotagmin-1	ESYT1	1.05309
Q8TEA8	D-tyrosyl-tRNA(Tyr) deacylase 1	DTD1	1.05301
Q6IAN0	Dehydrogenase/reductase SDR family member 7B	DHRS7B	1.05198
Q15269	Periodic tryptophan protein 2 homolog	PWP2	1.05185
Q13823	Nucleolar GTP-binding protein 2	GNL2	1.0516
Q9Y606	tRNA pseudouridine synthase A, mitochondrial	PUS1	1.05117
P62826	GTP-binding nuclear protein Ran	RAN	1.05083
Q9UPN3	Microtubule-actin cross-linking factor 1, isoforms 1/2/3/5	MACF1	1.05052
Q8NI36	WD repeat-containing protein 36	WDR36	1.05022
Q9Y6H1	Coiled-coil-helix-coiled-coil-helix domain-containing protein 2, mitochondrial;Putative coiled-coil-helix-coiled-coil-helix domain-containing protein CHCHD2P9, mitochondrial	CHCHD2	1.04975
Q9UGP8	Translocation protein SEC63 homolog	SEC63	1.04946
Q8NFC6	Biorientation of chromosomes in cell division protein 1-like 1	BOD1L1	1.04931
O14949	Cytochrome b-c1 complex subunit 8	UQCRQ	1.0492
Q08945	FACT complex subunit SSRP1	SSRP1	1.04866
Q9BY32	Inosine triphosphate pyrophosphatase	ITPA	1.04865
Q9C037	Tripartite motif-containing protein 4	TRIM4	1.04862
P28838	Cytosol aminopeptidase	LAP3	1.04819
O43242	26S proteasome non-ATPase regulatory subunit 3	PSMD3	1.04813
P14927	Cytochrome b-c1 complex subunit 7	UQCRB	1.04799
Q8WVC6	Dephospho-CoA kinase domain-containing protein	DCAKD	1.04783
O00299	Chloride intracellular channel protein 1	CLIC1	1.04781
Q9Y2C4	Nuclease EXOG, mitochondrial	EXOG	1.04773
Q9H2K0	Translation initiation factor IF-3, mitochondrial	MTIF3	1.04747
Q8NDZ4	Deleted in autism protein 1	C3orf58	1.04732
P40189	Interleukin-6 receptor subunit beta	IL6ST	1.04573
P53618	Coatomer subunit beta	COPB1	1.04554
P56937	3-keto-steroid reductase	HSD17B7	1.0445
Q9BYT8	Neurolysin, mitochondrial	NLN	1.04448
Q99832	T-complex protein 1 subunit eta	CCT7	1.04439
Q9H6E4	Coiled-coil domain-containing protein 134	CCDC134	1.04414
Q7Z7F7	39S ribosomal protein L55, mitochondrial	MRPL55	1.04412
Q9Y6M5	Zinc transporter 1	SLC30A1	1.04387
O60832	H/ACA ribonucleoprotein complex subunit 4	DKC1	1.04381
Q9NVT9	Armadillo repeat-containing protein 1	ARMC1	1.04367
Q15424	Scaffold attachment factor B1	SAFB	1.0433
Q9H857	5-nucleotidase domain-containing protein 2	NT5DC2	1.04328
Q8N2F6	Armadillo repeat-containing protein 10	ARMC10	1.04302
Q99805	Transmembrane 9 superfamily member 2	TM9SF2	1.043
P98160	Basement membrane-specific heparan sulfate proteoglycan core protein;Endorepellin;LG3 peptide	HSPG2	1.0426
P18621	60S ribosomal protein L17	RPL17	1.04169
P21796	Voltage-dependent anion-selective channel protein 1	VDAC1	1.04119
Q5J8M3	ER membrane protein complex subunit 4	EMC4	1.04119
Q12996	Cleavage stimulation factor subunit 3	CSTF3	1.0411
P00367	Glutamate dehydrogenase 1, mitochondrial;Glutamate dehydrogenase 2, mitochondrial	GLUD1	1.0406
O43175	D-3-phosphoglycerate dehydrogenase	PHGDH	1.04036
Q16822	Phosphoenolpyruvate carboxykinase [GTP], mitochondrial	PCK2	1.04033
Q9Y624	Junctional adhesion molecule A	F11R	1.03935
P11940	Polyadenylate-binding protein 1	PABPC1	1.03934
P78537	Biogenesis of lysosome-related organelles complex 1 subunit 1	BLOC1S1	1.03925
Q15005	Signal peptidase complex subunit 2	SPCS2	1.03922
Q16799	Reticulon-1	RTN1	1.03905
P51398	28S ribosomal protein S29, mitochondrial	DAP3	1.03881
Q96A72	Protein mago nashi homolog 2	MAGOHB	1.03873
Q9BWJ5	Splicing factor 3B subunit 5	SF3B5	1.0385
O95602	DNA-directed RNA polymerase I subunit RPA1	POLR1A	1.03846
Q96CW5	Gamma-tubulin complex component 3	TUBGCP3	1.03816
Q9HCU5	Prolactin regulatory element-binding protein	PREB	1.0381
Q8NFJ5	Retinoic acid-induced protein 3	GPRC5A	1.03807
P19404	NADH dehydrogenase [ubiquinone] flavoprotein 2, mitochondrial	NDUFV2	1.03802
Q92621	Nuclear pore complex protein Nup205	NUP205	1.03788
P82909	28S ribosomal protein S36, mitochondrial	MRPS36	1.03784
Q16698	2,4-dienoyl-CoA reductase, mitochondrial	DECR1	1.0377
O75396	Vesicle-trafficking protein SEC22b	SEC22B	1.03706
O60725	Protein-S-isoprenylcysteine O-methyltransferase	ICMT	1.03705
Q6UWP7	Lysocardiolipin acyltransferase 1	LCLAT1	1.03687
P22392	Nucleoside diphosphate kinase B;Putative nucleoside diphosphate kinase	NME2	1.03684
Q9BW72	HIG1 domain family member 2A, mitochondrial	HIGD2A	1.03653
P78527	DNA-dependent protein kinase catalytic subunit	PRKDC	1.03604
Q9UDW1	Cytochrome b-c1 complex subunit 9	UQCR10	1.03604
O96000	NADH dehydrogenase [ubiquinone] 1 beta subcomplex subunit 10	NDUFB10	1.036
Q9UNX4	WD repeat-containing protein 3	WDR3	1.03583
Q8TB37	Iron-sulfur protein NUBPL	NUBPL	1.03561
P49748	Very long-chain specific acyl-CoA dehydrogenase, mitochondrial	ACADVL	1.03527
Q96A33	Coiled-coil domain-containing protein 47	CCDC47	1.03521
Q92542	Nicastrin	NCSTN	1.03491
Q9NSD9	Phenylalanine--tRNA ligase beta subunit	FARSB	1.03449
Q16706	Alpha-mannosidase 2	MAN2A1	1.03408
Q86UY8	5-nucleotidase domain-containing protein 3	NT5DC3	1.03358
O75643	U5 small nuclear ribonucleoprotein 200 kDa helicase	SNRNP200	1.03346
Q13242	Serine/arginine-rich splicing factor 9	SRSF9	1.03327
P10515	Dihydrolipoyllysine-residue acetyltransferase component of pyruvate dehydrogenase complex, mitochondrial	DLAT	1.03309
O75323	Protein NipSnap homolog 2	GBAS	1.03297
Q9BYD1	39S ribosomal protein L13, mitochondrial	MRPL13	1.03267
P57088	Transmembrane protein 33	TMEM33	1.03232
O75251	NADH dehydrogenase [ubiquinone] iron-sulfur protein 7, mitochondrial	NDUFS7	1.03222
O94826	Mitochondrial import receptor subunit TOM70	TOMM70A	1.0321
Q96LT9	RNA-binding protein 40	RNPC3	1.0315
Q9Y536	Peptidyl-prolyl cis-trans isomerase A-like 4A/B/C	PPIAL4A	1.03134
Q12913	Receptor-type tyrosine-protein phosphatase eta	PTPRJ	1.03128
O75844	CAAX prenyl protease 1 homolog	ZMPSTE24	1.03118
P61009	Signal peptidase complex subunit 3	SPCS3	1.03095
O00399	Dynactin subunit 6	DCTN6	1.03089
P06733	Alpha-enolase	ENO1	1.0305
Q96EH3	Mitochondrial assembly of ribosomal large subunit protein 1	MALSU1	1.0305
P82673	28S ribosomal protein S35, mitochondrial	MRPS35	1.03015
Q9HD34	LYR motif-containing protein 4	LYRM4	1.03011
P52209	6-phosphogluconate dehydrogenase, decarboxylating	PGD	1.02947
Q08AM6	Protein VAC14 homolog	VAC14	1.02942
P08574	Cytochrome c1, heme protein, mitochondrial	CYC1	1.02935
P60953	Cell division control protein 42 homolog	CDC42	1.02925
Q96GZ6	Solute carrier family 41 member 3	SLC41A3	1.02898
P07203	Glutathione peroxidase 1	GPX1	1.02872
Q13263	Transcription intermediary factor 1-beta	TRIM28	1.02866
Q8WWV3	Reticulon-4-interacting protein 1, mitochondrial	RTN4IP1	1.02842
O14818	Proteasome subunit alpha type-7	PSMA7	1.02785
P49257	Protein ERGIC-53	LMAN1	1.02765
Q9NV06	DDB1- and CUL4-associated factor 13	DCAF13	1.02736
P00505	Aspartate aminotransferase, mitochondrial	GOT2	1.02734
Q10472	Polypeptide N-acetylgalactosaminyltransferase 1;Polypeptide N-acetylgalactosaminyltransferase 1 soluble form	GALNT1	1.02692
Q9BRK5	45 kDa calcium-binding protein	SDF4	1.02674
Q9BQ95	Evolutionarily conserved signaling intermediate in Toll pathway, mitochondrial	ECSIT	1.02644
P05141	ADP/ATP translocase 2	SLC25A5	1.0258
P62072	Mitochondrial import inner membrane translocase subunit Tim10	TIMM10	1.02573
Q8IY95	Transmembrane protein 192	TMEM192	1.02571
Q9NW81	ATP synthase subunit s-like protein	ATP5SL	1.02556
Q96BM9	ADP-ribosylation factor-like protein 8A	ARL8A	1.02535
Q9BYC8	39S ribosomal protein L32, mitochondrial	MRPL32	1.02517
Q16352	Alpha-internexin	INA	1.02443
Q53S33	BolA-like protein 3	BOLA3	1.02397
Q15907	Ras-related protein Rab-11B	RAB11B	1.02368
Q8TCC3	39S ribosomal protein L30, mitochondrial	MRPL30	1.02313
Q9UFN0	Protein NipSnap homolog 3A	NIPSNAP3A	1.02269
P14854	Cytochrome c oxidase subunit 6B1	COX6B1	1.02181
Q9Y673	Dolichyl-phosphate beta-glucosyltransferase	ALG5	1.02159
P53621	Coatomer subunit alpha;Xenin;Proxenin	COPA	1.02152
Q9H497	Torsin-3A	TOR3A	1.02138
Q06136	3-ketodihydrosphingosine reductase	KDSR	1.0211
Q13454	Tumor suppressor candidate 3	TUSC3	1.0201
P63241	Eukaryotic translation initiation factor 5A-1;Eukaryotic translation initiation factor 5A-1-like	EIF5A	1.02005
P61604	10 kDa heat shock protein, mitochondrial	HSPE1	1.01995
Q9NVS9	Pyridoxine-5-phosphate oxidase	PNPO	1.01971
P62269	40S ribosomal protein S18	RPS18	1.01962
Q9UG56	Phosphatidylserine decarboxylase proenzyme;Phosphatidylserine decarboxylase alpha chain;Phosphatidylserine decarboxylase beta chain	PISD	1.01949
O75718	Cartilage-associated protein	CRTAP	1.01905
Q9BYC9	39S ribosomal protein L20, mitochondrial	MRPL20	1.01846
Q69YU5	Uncharacterized protein C12orf73	C12orf73	1.01802
P51553	Isocitrate dehydrogenase [NAD] subunit gamma, mitochondrial	IDH3G	1.01798
Q96IX5	Up-regulated during skeletal muscle growth protein 5	USMG5	1.01768
Q9Y2B0	Protein canopy homolog 2	CNPY2	1.01754
P09211	Glutathione S-transferase P	GSTP1	1.01753
Q9Y4W6	AFG3-like protein 2	AFG3L2	1.01711
Q13505	Metaxin-1	MTX1	1.01702
Q9H2H8	Peptidyl-prolyl cis-trans isomerase-like 3	PPIL3	1.01679
Q9NWT1	p21-activated protein kinase-interacting protein 1	PAK1IP1	1.01655
P51531	Probable global transcription activator SNF2L2	SMARCA2	1.0165
Q49B96	Cytochrome c oxidase assembly protein COX19	COX19	1.01638
Q9H6S0	Probable ATP-dependent RNA helicase YTHDC2	YTHDC2	1.01618
Q9H1C4	Protein unc-93 homolog B1;Putative protein unc-93 homolog B1-like protein	UNC93B1	1.0159
P83111	Serine beta-lactamase-like protein LACTB, mitochondrial	LACTB	1.01566
P14618	Pyruvate kinase isozymes M1/M2	PKM	1.01528
Q15758	Neutral amino acid transporter B(0)	SLC1A5	1.01517
P18754	Regulator of chromosome condensation	RCC1	1.01512
Q8N5K1	CDGSH iron-sulfur domain-containing protein 2	CISD2	1.01503
Q99471	Prefoldin subunit 5	PFDN5	1.01486
Q8TB36	Ganglioside-induced differentiation-associated protein 1	GDAP1	1.01473
O95870	Abhydrolase domain-containing protein 16A	ABHD16A	1.01465
Q9H6V9	UPF0554 protein C2orf43	C2orf43	1.01465
Q9BVV7	Mitochondrial import inner membrane translocase subunit Tim21	TIMM21	1.01436
O14646	Chromodomain-helicase-DNA-binding protein 1	CHD1	1.01389
Q9H2M9	Rab3 GTPase-activating protein non-catalytic subunit	RAB3GAP2	1.01333
P49914	5-formyltetrahydrofolate cyclo-ligase	MTHFS	1.01313
Q96KA5	Cleft lip and palate transmembrane protein 1-like protein	CLPTM1L	1.01304
Q7Z2W9	39S ribosomal protein L21, mitochondrial	MRPL21	1.01289
Q5T440	Putative transferase CAF17, mitochondrial	IBA57	1.01287
Q7RTP6	Protein-methionine sulfoxide oxidase MICAL3	MICAL3	1.01167
Q9NX08	COMM domain-containing protein 8	COMMD8	1.01166
Q14847	LIM and SH3 domain protein 1	LASP1	1.01161
P62753	40S ribosomal protein S6	RPS6	1.01152
Q6P4Q7	Metal transporter CNNM4	CNNM4	1.01079
P11177	Pyruvate dehydrogenase E1 component subunit beta, mitochondrial	PDHB	1.01055
Q8TEQ6	Gem-associated protein 5	GEMIN5	1.01
O75208	Ubiquinone biosynthesis protein COQ9, mitochondrial	COQ9	1.00967
P62312	U6 snRNA-associated Sm-like protein LSm6	LSM6	1.00965
Q8WVX9	Fatty acyl-CoA reductase 1	FAR1	1.0096
P35221	Catenin alpha-1	CTNNA1	1.00952
Q9H1E5	Thioredoxin-related transmembrane protein 4	TMX4	1.00945
Q9BTE7	DCN1-like protein 5	DCUN1D5	1.00944
Q1KMD3	Heterogeneous nuclear ribonucleoprotein U-like protein 2	HNRNPUL2	1.00931
Q99584	Protein S100-A13	S100A13	1.0091
P55899	IgG receptor FcRn large subunit p51	FCGRT	1.00896
Q9BQ52	Zinc phosphodiesterase ELAC protein 2	ELAC2	1.00889
Q99653	Calcineurin B homologous protein 1	CHP1	1.00881
O60306	Intron-binding protein aquarius	AQR	1.00859
Q8TCD5	5(3)-deoxyribonucleotidase, cytosolic type	NT5C	1.00836
Q9UJ68	Mitochondrial peptide methionine sulfoxide reductase	MSRA	1.00829
Q6P4A7	Sideroflexin-4	SFXN4	1.00824
Q9H269	Vacuolar protein sorting-associated protein 16 homolog	VPS16	1.00824
O43760	Synaptogyrin-2	SYNGR2	1.00812
Q5VW38	Protein GPR107	GPR107	1.00798
P63096	Guanine nucleotide-binding protein G(i) subunit alpha-1	GNAI1	1.00776
Q93077	Histone H2A type 1-C;Histone H2A type 3;Histone H2A type 1-B/E	HIST1H2AC	1.0076
P28074	Proteasome subunit beta type-5	PSMB5	1.00726
Q9HCC0	Methylcrotonoyl-CoA carboxylase beta chain, mitochondrial	MCCC2	1.00662
Q9BYD3	39S ribosomal protein L4, mitochondrial	MRPL4	1.0066
Q9H0U6	39S ribosomal protein L18, mitochondrial	MRPL18	1.00642
O60830	Mitochondrial import inner membrane translocase subunit Tim17-B	TIMM17B	1.00637
O15145	Actin-related protein 2/3 complex subunit 3	ARPC3	1.00621
Q9H6K4	Optic atrophy 3 protein	OPA3	1.00548
Q9H0V9	VIP36-like protein	LMAN2L	1.00542
Q13620	Cullin-4B	CUL4B	1.00522
Q6P2Q9	Pre-mRNA-processing-splicing factor 8	PRPF8	1.0049
P42765	3-ketoacyl-CoA thiolase, mitochondrial	ACAA2	1.00441
P10176	Cytochrome c oxidase subunit 8A, mitochondrial	COX8A	1.00365
Q9NQC3	Reticulon-4	RTN4	1.00329
Q9Y6C9	Mitochondrial carrier homolog 2	MTCH2	1.00253
P17152	Transmembrane protein 11, mitochondrial	TMEM11	1.0022
Q9NX14	NADH dehydrogenase [ubiquinone] 1 beta subcomplex subunit 11, mitochondrial	NDUFB11	1.00193
Q92665	28S ribosomal protein S31, mitochondrial	MRPS31	1.00161
Q7Z478	ATP-dependent RNA helicase DHX29	DHX29	1.0013
Q99766	ATP synthase subunit s, mitochondrial	ATP5S	1.00127
Q92643	GPI-anchor transamidase	PIGK	1.00044
P46199	Translation initiation factor IF-2, mitochondrial	MTIF2	1.00041
Q6P1N9	Putative deoxyribonuclease TATDN1	TATDN1	1.00033
Q12797	Aspartyl/asparaginyl beta-hydroxylase	ASPH	1.00025
P30837	Aldehyde dehydrogenase X, mitochondrial	ALDH1B1	0.9999
Q9P015	39S ribosomal protein L15, mitochondrial	MRPL15	0.9997
Q9Y625	Glypican-6;Secreted glypican-6	GPC6	0.9996
P07195	L-lactate dehydrogenase B chain	LDHB	0.9995
Q5VV42	Threonylcarbamoyladenosine tRNA methylthiotransferase	CDKAL1	0.9995
Q8WW59	SPRY domain-containing protein 4	SPRYD4	0.9995
O76095	Protein JTB	JTB	0.999201
Q6YHK3	CD109 antigen	CD109	0.999201
P61962	DDB1- and CUL4-associated factor 7	DCAF7	0.998203
P56134	ATP synthase subunit f, mitochondrial	ATP5J2	0.997506
P15531	Nucleoside diphosphate kinase A	NME1	0.997407
Q8TCS8	Polyribonucleotide nucleotidyltransferase 1, mitochondrial	PNPT1	0.997208
P21589	5-nucleotidase	NT5E	0.997108
P35232	Prohibitin	PHB	0.997108
P51148	Ras-related protein Rab-5C	RAB5C	0.997108
Q9NP58	ATP-binding cassette sub-family B member 6, mitochondrial	ABCB6	0.997009
O14744	Protein arginine N-methyltransferase 5;Protein arginine N-methyltransferase 5, N-terminally processed	PRMT5	0.99691
P32322	Pyrroline-5-carboxylate reductase 1, mitochondrial	PYCR1	0.99691
P49821	NADH dehydrogenase [ubiquinone] flavoprotein 1, mitochondrial	NDUFV1	0.996612
Q9H845	Acyl-CoA dehydrogenase family member 9, mitochondrial	ACAD9	0.996512
Q14554	Protein disulfide-isomerase A5	PDIA5	0.995917
P11279	Lysosome-associated membrane glycoprotein 1	LAMP1	0.99552
P37287	Phosphatidylinositol N-acetylglucosaminyltransferase subunit A	PIGA	0.99552
O43678	NADH dehydrogenase [ubiquinone] 1 alpha subcomplex subunit 2	NDUFA2	0.995421
Q9UH92	Max-like protein X	MLX	0.995223
P50454	Serpin H1	SERPINH1	0.994827
Q2PZI1	Probable C-mannosyltransferase DPY19L1	DPY19L1	0.994827
Q9Y5J7	Mitochondrial import inner membrane translocase subunit Tim9	TIMM9	0.994827
Q9Y2P8	RNA 3-terminal phosphate cyclase-like protein	RCL1	0.994728
Q8IX01	SURP and G-patch domain-containing protein 2	SUGP2	0.993838
Q14197	Peptidyl-tRNA hydrolase ICT1, mitochondrial	ICT1	0.993246
Q8IWX8	Calcium homeostasis endoplasmic reticulum protein	CHERP	0.993246
O75146	Huntingtin-interacting protein 1-related protein	HIP1R	0.99295
Q8IWL3	Iron-sulfur cluster co-chaperone protein HscB, mitochondrial	HSCB	0.99226
Q9NX74	tRNA-dihydrouridine(20) synthase [NAD(P)+]-like	DUS2L	0.99226
Q96MH6	Transmembrane protein 68	TMEM68	0.992162
P46977	Dolichyl-diphosphooligosaccharide--protein glycosyltransferase subunit STT3A	STT3A	0.991965
Q9H8Y8	Golgi reassembly-stacking protein 2	GORASP2	0.991867
P49590	Probable histidine--tRNA ligase, mitochondrial	HARS2	0.991473
P40937	Replication factor C subunit 5	RFC5	0.991375
O15254	Peroxisomal acyl-coenzyme A oxidase 3	ACOX3	0.990688
Q5THK1	Protein PRR14L	PRR14L	0.990001
P83731	60S ribosomal protein L24	RPL24	0.989413
Q9H8H0	Nucleolar protein 11	NOL11	0.989413
Q13610	Periodic tryptophan protein 1 homolog	PWP1	0.98912
Q9UNN8	Endothelial protein C receptor	PROCR	0.98912
O15144	Actin-related protein 2/3 complex subunit 2	ARPC2	0.989022
O96011	Peroxisomal membrane protein 11B	PEX11B	0.988728
Q9Y487	V-type proton ATPase 116 kDa subunit a isoform 2	ATP6V0A2	0.988045
P19784	Casein kinase II subunit alpha	CSNK2A2	0.987947
Q9Y2Q9	28S ribosomal protein S28, mitochondrial	MRPS28	0.987752
P30085	UMP-CMP kinase	CMPK1	0.987654
O94905	Erlin-2	ERLIN2	0.987459
Q8IWB7	WD repeat and FYVE domain-containing protein 1	WDFY1	0.987362
Q9NVI7	ATPase family AAA domain-containing protein 3A	ATAD3A	0.987264
O75431	Metaxin-2	MTX2	0.986777
Q9BSR8	Protein YIPF4	YIPF4	0.985999
Q99878	Histone H2A type 1-J;Histone H2A type 1-H;Histone H2A type 2-A;Histone H2A type 1;Histone H2A.J;Histone H2A type 2-C;Histone H2A type 1-D	HIST1H2AJ	0.985416
O60218	Aldo-keto reductase family 1 member B10	AKR1B10	0.985222
Q15012	Lysosomal-associated transmembrane protein 4A	LAPTM4A	0.985125
P36578	60S ribosomal protein L4	RPL4	0.985028
Q12860	Contactin-1	CNTN1	0.984737
O95167	NADH dehydrogenase [ubiquinone] 1 alpha subcomplex subunit 3	NDUFA3	0.98464
Q5RI15	Cytochrome c oxidase protein 20 homolog	COX20	0.984446
Q5BJF2	Transmembrane protein 97	TMEM97	0.984155
Q15738	Sterol-4-alpha-carboxylate 3-dehydrogenase, decarboxylating	NSDHL	0.983961
Q9NRG7	Epimerase family protein SDR39U1	SDR39U1	0.983865
Q14152	Eukaryotic translation initiation factor 3 subunit A	EIF3A	0.983671
Q96K19	E3 ubiquitin-protein ligase RNF170	RNF170	0.983671
Q9HD33	39S ribosomal protein L47, mitochondrial	MRPL47	0.983187
P35270	Sepiapterin reductase	SPR	0.982608
Q9Y2S7	Polymerase delta-interacting protein 2	POLDIP2	0.982511
Q6NXR4	TELO2-interacting protein 2	TTI2	0.982029
Q9BSH4	Translational activator of cytochrome c oxidase 1	TACO1	0.98174
Q9BZA8	Protocadherin-11 Y-linked;Protocadherin-11 X-linked	PCDH11Y	0.981643
Q9UBH6	Xenotropic and polytropic retrovirus receptor 1	XPR1	0.981643
O75521	Enoyl-CoA delta isomerase 2, mitochondrial	ECI2	0.981547
Q99650	Oncostatin-M-specific receptor subunit beta	OSMR	0.981547
P30048	Thioredoxin-dependent peroxide reductase, mitochondrial	PRDX3	0.981354
P42126	Enoyl-CoA delta isomerase 1, mitochondrial	ECI1	0.981258
Q96MV1	Transmembrane protein 56	TMEM56	0.981162
Q49MG5	Microtubule-associated protein 9	MAP9	0.980777
Q6P1S2	Uncharacterized protein C3orf33	C3orf33	0.980392
Q969V3	Nicalin	NCLN	0.9802
O95197	Reticulon-3	RTN3	0.979816
P03928	ATP synthase protein 8	MT-ATP8	0.97972
P39019	40S ribosomal protein S19	RPS19	0.97972
Q96CU9	FAD-dependent oxidoreductase domain-containing protein 1	FOXRED1	0.979624
Q16798	NADP-dependent malic enzyme, mitochondrial	ME3	0.979048
P28907	ADP-ribosyl cyclase 1	CD38	0.978857
O95858	Tetraspanin-15	TSPAN15	0.978761
Q53H12	Acylglycerol kinase, mitochondrial	AGK	0.978761
Q6I9Y2	THO complex subunit 7 homolog	THOC7	0.978665
O95628	CCR4-NOT transcription complex subunit 4	CNOT4	0.978569
P82650	28S ribosomal protein S22, mitochondrial	MRPS22	0.978186
P63104	14-3-3 protein zeta/delta	YWHAZ	0.978091
Q13439	Golgin subfamily A member 4	GOLGA4	0.977708
Q6P087	RNA pseudouridylate synthase domain-containing protein 3	RPUSD3	0.977326
Q9NUB1	Acetyl-coenzyme A synthetase 2-like, mitochondrial	ACSS1	0.976658
P78536	Disintegrin and metalloproteinase domain-containing protein 17	ADAM17	0.976562
P52565	Rho GDP-dissociation inhibitor 1	ARHGDIA	0.976467
O14925	Mitochondrial import inner membrane translocase subunit Tim23;Putative mitochondrial import inner membrane translocase subunit Tim23B	TIMM23	0.976372
P09543	2,3-cyclic-nucleotide 3-phosphodiesterase	CNP	0.97561
Q9HC21	Mitochondrial thiamine pyrophosphate carrier	SLC25A19	0.975515
P62834	Ras-related protein Rap-1A	RAP1A	0.975134
Q8TBP6	Solute carrier family 25 member 40	SLC25A40	0.974944
P00441	Superoxide dismutase [Cu-Zn]	SOD1	0.974849
P09001	39S ribosomal protein L3, mitochondrial	MRPL3	0.974659
P00352	Retinal dehydrogenase 1	ALDH1A1	0.974184
Q9Y2X3	Nucleolar protein 58	NOP58	0.974089
P30519	Heme oxygenase 2	HMOX2	0.97371
Q96T52	Mitochondrial inner membrane protease subunit 2	IMMP2L	0.973615
P15924	Desmoplakin	DSP	0.972668
Q8N6T3	ADP-ribosylation factor GTPase-activating protein 1	ARFGAP1	0.972384
Q96GC5	39S ribosomal protein L48, mitochondrial	MRPL48	0.972384
P61769	Beta-2-microglobulin;Beta-2-microglobulin form pI 5.3	B2M	0.971912
P00338	L-lactate dehydrogenase A chain	LDHA	0.971251
Q13724	Mannosyl-oligosaccharide glucosidase	MOGS	0.970591
Q13247	Serine/arginine-rich splicing factor 6	SRSF6	0.970403
P51648	Fatty aldehyde dehydrogenase	ALDH3A2	0.970214
P60900	Proteasome subunit alpha type-6	PSMA6	0.969932
Q9Y6N5	Sulfide:quinone oxidoreductase, mitochondrial	SQRDL	0.969744
O43676	NADH dehydrogenase [ubiquinone] 1 beta subcomplex subunit 3	NDUFB3	0.969462
P61353	60S ribosomal protein L27	RPL27	0.969274
Q99575	Ribonucleases P/MRP protein subunit POP1	POP1	0.969086
Q5ST30	Valine--tRNA ligase, mitochondrial	VARS2	0.968992
Q969N2	GPI transamidase component PIG-T	PIGT	0.968804
Q9NRX2	39S ribosomal protein L17, mitochondrial	MRPL17	0.968711
Q9Y277	Voltage-dependent anion-selective channel protein 3	VDAC3	0.968523
Q9Y2Z4	Tyrosine--tRNA ligase, mitochondrial	YARS2	0.968523
B2RTY4	Unconventional myosin-IXa	MYO9A	0.968429
Q96HS1	Serine/threonine-protein phosphatase PGAM5, mitochondrial	PGAM5	0.968242
Q00610	Clathrin heavy chain 1	CLTC	0.968148
P38919	Eukaryotic initiation factor 4A-III	EIF4A3	0.968054
Q9NYH9	U3 small nucleolar RNA-associated protein 6 homolog	UTP6	0.968054
Q96EF6	F-box only protein 17	FBXO17	0.967961
Q71DI3	Histone H3.2	HIST2H3A	0.967773
O43819	Protein SCO2 homolog, mitochondrial	SCO2	0.967586
P35244	Replication protein A 14 kDa subunit	RPA3	0.967586
Q9NX40	OCIA domain-containing protein 1	OCIAD1	0.967586
O75127	Pentatricopeptide repeat-containing protein 1, mitochondrial	PTCD1	0.967305
Q8IWB1	Inositol 1,4,5-trisphosphate receptor-interacting protein	ITPRIP	0.967118
Q9BT22	Chitobiosyldiphosphodolichol beta-mannosyltransferase	ALG1	0.967118
Q8N128	Protein FAM177A1	FAM177A1	0.966931
Q2TAA5	GDP-Man:Man(3)GlcNAc(2)-PP-Dol alpha-1,2-mannosyltransferase	ALG11	0.966837
Q16719	Kynureninase	KYNU	0.966744
O15270	Serine palmitoyltransferase 2	SPTLC2	0.966557
P08648	Integrin alpha-5;Integrin alpha-5 heavy chain;Integrin alpha-5 light chain	ITGA5	0.966464
P98194	Calcium-transporting ATPase type 2C member 1	ATP2C1	0.966277
Q8N6L1	Keratinocyte-associated protein 2	KRTCAP2	0.966184
Q14667	UPF0378 protein KIAA0100	KIAA0100	0.965997
Q9Y3A6	Transmembrane emp24 domain-containing protein 5	TMED5	0.965344
Q96AQ8	Mitochondrial calcium uniporter regulator 1	MCUR1	0.965158
Q9C0E8	Protein lunapark	LNP	0.964506
P25788	Proteasome subunit alpha type-3	PSMA3	0.963577
Q9BZE1	39S ribosomal protein L37, mitochondrial	MRPL37	0.963577
P57772	Selenocysteine-specific elongation factor	EEFSEC	0.963206
Q01081	Splicing factor U2AF 35 kDa subunit;Splicing factor U2AF 26 kDa subunit	U2AF1	0.963113
P52815	39S ribosomal protein L12, mitochondrial	MRPL12	0.96302
Q9Y3D3	28S ribosomal protein S16, mitochondrial	MRPS16	0.96302
A5YKK6	CCR4-NOT transcription complex subunit 1	CNOT1	0.962835
Q8TAE8	Growth arrest and DNA damage-inducible proteins-interacting protein 1	GADD45GIP1	0.962464
Q8WUA8	Tsukushin	TSKU	0.961816
Q9HD20	Probable cation-transporting ATPase 13A1	ATP13A1	0.960984
P62851	40S ribosomal protein S25	RPS25	0.960707
Q14BN4	Sarcolemmal membrane-associated protein	SLMAP	0.960246
Q9GZS3	WD repeat-containing protein 61	WDR61	0.960154
Q9BYD6	39S ribosomal protein L1, mitochondrial	MRPL1	0.959785
Q9BUP3	Oxidoreductase HTATIP2	HTATIP2	0.959693
Q8WUK0	Phosphatidylglycerophosphatase and protein-tyrosine phosphatase 1	PTPMT1	0.959601
O43865	Putative adenosylhomocysteinase 2;Putative adenosylhomocysteinase 3	AHCYL1	0.959233
Q3KQU3	MAP7 domain-containing protein 1	MAP7D1	0.958865
Q8WWI5	Choline transporter-like protein 1	SLC44A1	0.958681
O60291	E3 ubiquitin-protein ligase MGRN1	MGRN1	0.95813
O43795	Unconventional myosin-Ib	MYO1B	0.957488
P19440	Gamma-glutamyltranspeptidase 1;Gamma-glutamyltranspeptidase 1 heavy chain;Gamma-glutamyltranspeptidase 1 light chain;Putative gamma-glutamyltranspeptidase 3;Putative gamma-glutamyltranspeptidase 3 heavy chain;Putative gamma-glutamyltranspeptidase 3 light chain;Gamma-glutamyltranspeptidase 2;Gamma-glutamyltranspeptidase 2 heavy chain;Gamma-glutamyltranspeptidase 2 light chain	GGT1	0.957488
Q6ZRP7	Sulfhydryl oxidase 2	QSOX2	0.957488
P11233	Ras-related protein Ral-A	RALA	0.957396
Q5HYI8	Rab-like protein 3	RABL3	0.957213
P50148	Guanine nucleotide-binding protein G(q) subunit alpha	GNAQ	0.95648
Q6P1K8	General transcription factor IIH subunit 2-like protein;General transcription factor IIH subunit 2	GTF2H2C	0.955932
P62995	Transformer-2 protein homolog beta	TRA2B	0.95584
Q14249	Endonuclease G, mitochondrial	ENDOG	0.95429
Q92616	Translational activator GCN1	GCN1L1	0.95429
O43292	Glycosylphosphatidylinositol anchor attachment 1 protein	GPAA1	0.954016
Q96NB2	Sideroflexin-2	SFXN2	0.953834
Q9Y3E5	Peptidyl-tRNA hydrolase 2, mitochondrial	PTRH2	0.953834
Q13427	Peptidyl-prolyl cis-trans isomerase G	PPIG	0.953743
Q969T9	WW domain-binding protein 2	WBP2	0.95338
Q29960	HLA class I histocompatibility antigen, Cw-16 alpha chain;HLA class I histocompatibility antigen, Cw-12 alpha chain;HLA class I histocompatibility antigen, Cw-15 alpha chain;HLA class I histocompatibility antigen, Cw-5 alpha chain;HLA class I histocompatibility antigen, Cw-8 alpha chain;HLA class I histocompatibility antigen, Cw-3 alpha chain;HLA class I histocompatibility antigen, Cw-14 alpha ch…	HLA-C	0.952925
O75369	Filamin-B	FLNB	0.95229
P15311	Ezrin	EZR	0.9522
Q13405	39S ribosomal protein L49, mitochondrial	MRPL49	0.951928
Q5TC12	ATP synthase mitochondrial F1 complex assembly factor 1	ATPAF1	0.951837
P01112	GTPase HRas;GTPase HRas, N-terminally processed	HRAS	0.951565
Q13523	Serine/threonine-protein kinase PRP4 homolog	PRPF4B	0.951475
Q96CS3	FAS-associated factor 2	FAF2	0.951475
Q9BSD7	Cancer-related nucleoside-triphosphatase	NTPCR	0.951384
Q96QD8	Sodium-coupled neutral amino acid transporter 2	SLC38A2	0.951294
P62841	40S ribosomal protein S15	RPS15	0.951203
P13693	Translationally-controlled tumor protein	TPT1	0.951113
Q14160	Protein scribble homolog	SCRIB	0.951113
P14923	Junction plakoglobin	JUP	0.950932
Q8IUE6	Histone H2A type 2-B	HIST2H2AB	0.950932
Q9UP95	Solute carrier family 12 member 4;Solute carrier family 12 member 6	SLC12A4	0.950751
O43681	ATPase ASNA1	ASNA1	0.95048
P04843	Dolichyl-diphosphooligosaccharide--protein glycosyltransferase subunit 1	RPN1	0.950299
Q9BRJ2	39S ribosomal protein L45, mitochondrial	MRPL45	0.950119
Q9Y5M8	Signal recognition particle receptor subunit beta	SRPRB	0.949938
Q2TB90	Putative hexokinase HKDC1	HKDC1	0.949127
Q1ED39	Lysine-rich nucleolar protein 1	KNOP1	0.947777
Q969E2	Secretory carrier-associated membrane protein 4	SCAMP4	0.947688
P50993	Sodium/potassium-transporting ATPase subunit alpha-2	ATP1A2	0.947598
Q9Y265	RuvB-like 1	RUVBL1	0.94688
Q9P2E9	Ribosome-binding protein 1	RRBP1	0.946432
Q96JJ7	Protein disulfide-isomerase TMX3	TMX3	0.945358
O15269	Serine palmitoyltransferase 1	SPTLC1	0.945269
O75083	WD repeat-containing protein 1	WDR1	0.945269
Q6RFH5	WD repeat-containing protein 74	WDR74	0.94518
Q9Y512	Sorting and assembly machinery component 50 homolog	SAMM50	0.94518
Q8N4Q1	Mitochondrial intermembrane space import and assembly protein 40	CHCHD4	0.944644
Q9Y2W6	Tudor and KH domain-containing protein	TDRKH	0.944465
O75438	NADH dehydrogenase [ubiquinone] 1 beta subcomplex subunit 1	NDUFB1	0.944109
Q5JPH6	Probable glutamate--tRNA ligase, mitochondrial	EARS2	0.943931
O15173	Membrane-associated progesterone receptor component 2	PGRMC2	0.943841
P62875	DNA-directed RNA polymerases I, II, and III subunit RPABC5	POLR2L	0.943752
P63000	Ras-related C3 botulinum toxin substrate 1	RAC1	0.943218
P62306	Small nuclear ribonucleoprotein F	SNRPF	0.943129
P62249	40S ribosomal protein S16	RPS16	0.94304
O14656	Torsin-1A	TOR1A	0.942863
P12830	Cadherin-1;E-Cad/CTF1;E-Cad/CTF2;E-Cad/CTF3	CDH1	0.942329
P57740	Nuclear pore complex protein Nup107	NUP107	0.942152
O00483	NADH dehydrogenase [ubiquinone] 1 alpha subcomplex subunit 4	NDUFA4	0.941974
P62070	Ras-related protein R-Ras2	RRAS2	0.941974
O43615	Mitochondrial import inner membrane translocase subunit TIM44	TIMM44	0.941354
Q9Y3Q3	Transmembrane emp24 domain-containing protein 3	TMED3	0.941354
Q9UBU9	Nuclear RNA export factor 1	NXF1	0.941265
Q96EY7	Pentatricopeptide repeat domain-containing protein 3, mitochondrial	PTCD3	0.940822
Q9Y399	28S ribosomal protein S2, mitochondrial	MRPS2	0.940822
Q9NQE9	Histidine triad nucleotide-binding protein 3	HINT3	0.940734
O95674	Phosphatidate cytidylyltransferase 2	CDS2	0.940115
Q9Y320	Thioredoxin-related transmembrane protein 2	TMX2	0.939938
Q8IYS0	GRAM domain-containing protein 1C	GRAMD1C	0.939408
P60866	40S ribosomal protein S20	RPS20	0.939232
Q9H9J2	39S ribosomal protein L44, mitochondrial	MRPL44	0.939144
Q9Y230	RuvB-like 2	RUVBL2	0.939144
Q9UJ83	2-hydroxyacyl-CoA lyase 1	HACL1	0.939055
O43402	ER membrane protein complex subunit 8	EMC8	0.938967
Q9UIQ6	Leucyl-cystinyl aminopeptidase;Leucyl-cystinyl aminopeptidase, pregnancy serum form	LNPEP	0.938879
P42766	60S ribosomal protein L35	RPL35	0.938438
A4D1E9	GTP-binding protein 10	GTPBP10	0.937734
Q12846	Syntaxin-4	STX4	0.937559
Q9NQR4	Omega-amidase NIT2	NIT2	0.937295
Q5T653	39S ribosomal protein L2, mitochondrial	MRPL2	0.936242
Q9UBX3	Mitochondrial dicarboxylate carrier	SLC25A10	0.935979
P82933	28S ribosomal protein S9, mitochondrial	MRPS9	0.935804
Q14344	Guanine nucleotide-binding protein subunit alpha-13	GNA13	0.935541
Q07955	Serine/arginine-rich splicing factor 1	SRSF1	0.934579
Q16740	Putative ATP-dependent Clp protease proteolytic subunit, mitochondrial	CLPP	0.934492
P20645	Cation-dependent mannose-6-phosphate receptor	M6PR	0.934143
Q9H583	HEAT repeat-containing protein 1	HEATR1	0.934143
Q9H5Q4	Dimethyladenosine transferase 2, mitochondrial	TFB2M	0.933794
Q9UQ90	Paraplegin	SPG7	0.933707
P54132	Bloom syndrome protein	BLM	0.933445
P13010	X-ray repair cross-complementing protein 5	XRCC5	0.933358
P19388	DNA-directed RNA polymerases I, II, and III subunit RPABC1	POLR2E	0.933097
Q96DV4	39S ribosomal protein L38, mitochondrial	MRPL38	0.932836
Q9HBH0	Rho-related GTP-binding protein RhoF	RHOF	0.932488
P13639	Elongation factor 2	EEF2	0.932227
Q9P0U1	Mitochondrial import receptor subunit TOM7 homolog	TOMM7	0.93188
P49720	Proteasome subunit beta type-3	PSMB3	0.931619
O14494	Lipid phosphate phosphohydrolase 1	PPAP2A	0.931532
Q86UY6	N-alpha-acetyltransferase 40	NAA40	0.931532
Q9NVS2	28S ribosomal protein S18a, mitochondrial	MRPS18A	0.931185
Q12931	Heat shock protein 75 kDa, mitochondrial	TRAP1	0.930665
P41208	Centrin-2	CETN2	0.930319
P30405	Peptidyl-prolyl cis-trans isomerase F, mitochondrial	PPIF	0.930146
P25789	Proteasome subunit alpha type-4	PSMA4	0.93006
Q15029	116 kDa U5 small nuclear ribonucleoprotein component	EFTUD2	0.929541
Q9UJS0	Calcium-binding mitochondrial carrier protein Aralar2	SLC25A13	0.929368
P08621	U1 small nuclear ribonucleoprotein 70 kDa	SNRNP70	0.929282
O15091	Mitochondrial ribonuclease P protein 3	KIAA0391	0.92885
Q96DA6	Mitochondrial import inner membrane translocase subunit TIM14	DNAJC19	0.92885
Q13740	CD166 antigen	ALCAM	0.928333
Q9P032	NADH dehydrogenase [ubiquinone] 1 alpha subcomplex assembly factor 4	NDUFAF4	0.928247
O15230	Laminin subunit alpha-5	LAMA5	0.927988
P50402	Emerin	EMD	0.927988
Q01130	Serine/arginine-rich splicing factor 2	SRSF2	0.927988
Q5W111	SPRY domain-containing protein 7	SPRYD7	0.927902
Q15054	DNA polymerase delta subunit 3	POLD3	0.927644
P35606	Coatomer subunit beta	COPB2	0.927558
Q8TD57	Dynein heavy chain 3, axonemal	DNAH3	0.927472
Q9H9B4	Sideroflexin-1	SFXN1	0.927128
P63208	S-phase kinase-associated protein 1	SKP1	0.927042
P25398	40S ribosomal protein S12	RPS12	0.926784
Q9Y6I3	Epsin-1	EPN1	0.926698
O14966	Ras-related protein Rab-7L1	RAB7L1	0.926526
P52435	DNA-directed RNA polymerase II subunit RPB11-a;DNA-directed RNA polymerase II subunit RPB11-b2;DNA-directed RNA polymerase II subunit RPB11-b1	POLR2J	0.926183
Q6Y1H2	Very-long-chain (3R)-3-hydroxyacyl-[acyl-carrier protein] dehydratase 2	PTPLB	0.925326
P60468	Protein transport protein Sec61 subunit beta	SEC61B	0.924898
Q4KMQ2	Anoctamin-6	ANO6	0.924642
P61964	WD repeat-containing protein 5	WDR5	0.923958
Q96CW1	AP-2 complex subunit mu	AP2M1	0.923788
Q9NTJ5	Phosphatidylinositide phosphatase SAC1	SACM1L	0.923446
Q58FF8	Putative heat shock protein HSP 90-beta 2	HSP90AB2P	0.923191
O00567	Nucleolar protein 56	NOP56	0.922935
Q7L5N1	COP9 signalosome complex subunit 6	COPS6	0.922935
Q99442	Translocation protein SEC62	SEC62	0.922935
P56381	ATP synthase subunit epsilon, mitochondrial;ATP synthase subunit epsilon-like protein, mitochondrial	ATP5E	0.92285
P09497	Clathrin light chain B	CLTB	0.922765
Q9BYN8	28S ribosomal protein S26, mitochondrial	MRPS26	0.922594
O15143	Actin-related protein 2/3 complex subunit 1B	ARPC1B	0.922509
P62879	Guanine nucleotide-binding protein G(I)/G(S)/G(T) subunit beta-2	GNB2	0.922509
P34897	Serine hydroxymethyltransferase, mitochondrial	SHMT2	0.922169
Q9Y2R9	28S ribosomal protein S7, mitochondrial	MRPS7	0.922169
Q8WV60	Pentatricopeptide repeat-containing protein 2, mitochondrial	PTCD2	0.921914
Q9UHQ4	B-cell receptor-associated protein 29	BCAP29	0.921829
P40227	T-complex protein 1 subunit zeta	CCT6A	0.921574
P50991	T-complex protein 1 subunit delta	CCT4	0.921404
Q8N1F7	Nuclear pore complex protein Nup93	NUP93	0.921404
Q9Y6N1	Cytochrome c oxidase assembly protein COX11, mitochondrial	COX11	0.921234
P61803	Dolichyl-diphosphooligosaccharide--protein glycosyltransferase subunit DAD1	DAD1	0.920895
Q8IWA0	WD repeat-containing protein 75	WDR75	0.920726
P27824	Calnexin	CANX	0.920387
P84103	Serine/arginine-rich splicing factor 3	SRSF3	0.920217
Q96E11	Ribosome-recycling factor, mitochondrial	MRRF	0.920132
P24557	Thromboxane-A synthase	TBXAS1	0.919794
P38646	Stress-70 protein, mitochondrial	HSPA9	0.919709
Q70UQ0	Inhibitor of nuclear factor kappa-B kinase-interacting protein	IKBIP	0.919709
Q9H267	Vacuolar protein sorting-associated protein 33B	VPS33B	0.919625
Q8WUM0	Nuclear pore complex protein Nup133	NUP133	0.919456
Q3ZAQ7	Vacuolar ATPase assembly integral membrane protein VMA21	VMA21	0.918949
Q9Y6M7	Sodium bicarbonate cotransporter 3	SLC4A7	0.918949
P01130	Low-density lipoprotein receptor	LDLR	0.91878
P31948	Stress-induced-phosphoprotein 1	STIP1	0.918695
Q6P9F0	Coiled-coil domain-containing protein 62	CCDC62	0.918611
Q8N4H5	Mitochondrial import receptor subunit TOM5 homolog	TOMM5	0.918105
Q96A57	Transmembrane protein 230	TMEM230	0.917852
O00303	Eukaryotic translation initiation factor 3 subunit F	EIF3F	0.917263
Q8N2U0	Transmembrane protein 256	TMEM256	0.916254
Q9P0L0	Vesicle-associated membrane protein-associated protein A	VAPA	0.915667
Q9NUI1	Peroxisomal 2,4-dienoyl-CoA reductase	DECR2	0.915416
P54709	Sodium/potassium-transporting ATPase subunit beta-3	ATP1B3	0.915248
Q13595	Transformer-2 protein homolog alpha	TRA2A	0.914829
Q9H0N5	Pterin-4-alpha-carbinolamine dehydratase 2	PCBD2	0.914829
Q8N5G0	Small integral membrane protein 20	SMIM20	0.914495
Q9NZJ6	Hexaprenyldihydroxybenzoate methyltransferase, mitochondrial	COQ3	0.91391
P11586	C-1-tetrahydrofolate synthase, cytoplasmic;Methylenetetrahydrofolate dehydrogenase;Methenyltetrahydrofolate cyclohydrolase;Formyltetrahydrofolate synthetase	MTHFD1	0.913576
P62258	14-3-3 protein epsilon	YWHAE	0.913075
O15235	28S ribosomal protein S12, mitochondrial	MRPS12	0.912825
P51149	Ras-related protein Rab-7a	RAB7A	0.912742
P78371	T-complex protein 1 subunit beta	CCT2	0.912409
O43716	Glutamyl-tRNA(Gln) amidotransferase subunit C, mitochondrial	GATC	0.912159
P23368	NAD-dependent malic enzyme, mitochondrial	ME2	0.912159
Q8N9A8	Nuclear envelope phosphatase-regulatory subunit 1	CNEP1R1	0.91191
O15533	Tapasin	TAPBP	0.911743
P15144	Aminopeptidase N	ANPEP	0.911411
P21291	Cysteine and glycine-rich protein 1	CSRP1	0.911162
O60701	UDP-glucose 6-dehydrogenase	UGDH	0.91083
Q9NWU5	39S ribosomal protein L22, mitochondrial	MRPL22	0.910664
Q6NXT4	Zinc transporter 6	SLC30A6	0.910084
Q9NRF8	CTP synthase 2	CTPS2	0.909422
Q9NVX2	Notchless protein homolog 1	NLE1	0.909091
Q6NUQ4	Transmembrane protein 214	TMEM214	0.908926
Q9UMX3	Bcl-2-related ovarian killer protein	BOK	0.908926
P17252	Protein kinase C alpha type	PRKCA	0.907688
Q9NP92	28S ribosomal protein S30, mitochondrial	MRPS30	0.907606
O43390	Heterogeneous nuclear ribonucleoprotein R	HNRNPR	0.907359
Q09161	Nuclear cap-binding protein subunit 1	NCBP1	0.907359
Q8N2K0	Monoacylglycerol lipase ABHD12	ABHD12	0.907359
P41223	Protein BUD31 homolog	BUD31	0.907194
P82930	28S ribosomal protein S34, mitochondrial	MRPS34	0.906947
O00330	Pyruvate dehydrogenase protein X component, mitochondrial	PDHX	0.906454
Q9Y2R5	28S ribosomal protein S17, mitochondrial	MRPS17	0.905961
Q9Y3T9	Nucleolar complex protein 2 homolog	NOC2L	0.905715
Q9H2W6	39S ribosomal protein L46, mitochondrial	MRPL46	0.905633
P49736	DNA replication licensing factor MCM2	MCM2	0.905387
Q9BQ48	39S ribosomal protein L34, mitochondrial	MRPL34	0.905223
Q9ULH0	Kinase D-interacting substrate of 220 kDa	KIDINS220	0.902527
O15514	DNA-directed RNA polymerase II subunit RPB4	POLR2D	0.902039
P61163	Alpha-centractin	ACTR1A	0.901957
Q15286	Ras-related protein Rab-35	RAB35	0.901876
Q99996	A-kinase anchor protein 9	AKAP9	0.901713
P05387	60S acidic ribosomal protein P2	RPLP2	0.901226
Q13838	Spliceosome RNA helicase DDX39B	DDX39B	0.901063
O00116	Alkyldihydroxyacetonephosphate synthase, peroxisomal	AGPS	0.90082
P49721	Proteasome subunit beta type-2	PSMB2	0.900576
Q9BRQ6	Coiled-coil-helix-coiled-coil-helix domain-containing protein 6, mitochondrial	CHCHD6	0.900576
Q02338	D-beta-hydroxybutyrate dehydrogenase, mitochondrial	BDH1	0.90009
Q03518	Antigen peptide transporter 1	TAP1	0.899928
Q7L2E3	Putative ATP-dependent RNA helicase DHX30	DHX30	0.899928
Q9NX20	39S ribosomal protein L16, mitochondrial	MRPL16	0.899928
O00291	Huntingtin-interacting protein 1	HIP1	0.899847
Q92692	Poliovirus receptor-related protein 2	PVRL2	0.899766
P17029	Zinc finger protein with KRAB and SCAN domains 1	ZKSCAN1	0.899361
Q9NX63	Coiled-coil-helix-coiled-coil-helix domain-containing protein 3, mitochondrial	CHCHD3	0.899038
Q9UBQ0	Vacuolar protein sorting-associated protein 29	VPS29	0.899038
Q07021	Complement component 1 Q subcomponent-binding protein, mitochondrial	C1QBP	0.898634
Q15165	Serum paraoxonase/arylesterase 2	PON2	0.898392
P84098	60S ribosomal protein L19	RPL19	0.89815
Q9NVN8	Guanine nucleotide-binding protein-like 3-like protein	GNL3L	0.897827
Q96A35	39S ribosomal protein L24, mitochondrial	MRPL24	0.896781
P31949	Protein S100-A11	S100A11	0.896539
Q8TAD4	Zinc transporter 5	SLC30A5	0.896459
P31939	Bifunctional purine biosynthesis protein PURH;Phosphoribosylaminoimidazolecarboxamide formyltransferase;IMP cyclohydrolase	ATIC	0.896218
Q93009	Ubiquitin carboxyl-terminal hydrolase 7	USP7	0.895576
Q99567	Nuclear pore complex protein Nup88	NUP88	0.895496
O60231	Putative pre-mRNA-splicing factor ATP-dependent RNA helicase DHX16	DHX16	0.894935
Q96BR5	Sel1 repeat-containing protein 1	SELRC1	0.894935
Q96LZ7	Regulator of microtubule dynamics protein 2	RMDN2	0.894055
Q8N5C6	S1 RNA-binding domain-containing protein 1	SRBD1	0.893975
P49759	Dual specificity protein kinase CLK1	CLK1	0.892777
Q8IVL5	Prolyl 3-hydroxylase 2	LEPREL1	0.892777
Q6ZT12	E3 ubiquitin-protein ligase UBR3	UBR3	0.892618
Q9Y3U8	60S ribosomal protein L36	RPL36	0.892299
Q9BW27	Nuclear pore complex protein Nup85	NUP85	0.891822
Q4U2R6	39S ribosomal protein L51, mitochondrial	MRPL51	0.891742
P17302	Gap junction alpha-1 protein	GJA1	0.891583
Q9H936	Mitochondrial glutamate carrier 1	SLC25A22	0.891027
P12236	ADP/ATP translocase 3	SLC25A6	0.890551
Q99828	Calcium and integrin-binding protein 1	CIB1	0.890313
Q8IYB8	ATP-dependent RNA helicase SUPV3L1, mitochondrial	SUPV3L1	0.890234
Q9NVH1	DnaJ homolog subfamily C member 11	DNAJC11	0.889521
O75935	Dynactin subunit 3	DCTN3	0.889442
P82914	28S ribosomal protein S15, mitochondrial	MRPS15	0.889205
P61224	Ras-related protein Rap-1b;Ras-related protein Rap-1b-like protein	RAP1B	0.886211
Q13243	Serine/arginine-rich splicing factor 5	SRSF5	0.885897
O15228	Dihydroxyacetone phosphate acyltransferase	GNPAT	0.885818
Q9NYL4	Peptidyl-prolyl cis-trans isomerase FKBP11	FKBP11	0.88574
P52429	Diacylglycerol kinase epsilon	DGKE	0.885504
Q53EP0	Fibronectin type III domain-containing protein 3B	FNDC3B	0.884956
P53582	Methionine aminopeptidase 1	METAP1	0.884017
Q13148	TAR DNA-binding protein 43	TARDBP	0.884017
Q9BUR5	Apolipoprotein O	APOO	0.883783
Q8N3Z3	GTP-binding protein 8	GTPBP8	0.883704
P08238	Heat shock protein HSP 90-beta	HSP90AB1	0.883626
P47755	F-actin-capping protein subunit alpha-2	CAPZA2	0.883392
Q13907	Isopentenyl-diphosphate Delta-isomerase 1	IDI1	0.883314
Q9GZZ1	N-alpha-acetyltransferase 50	NAA50	0.883314
Q9Y3B7	39S ribosomal protein L11, mitochondrial	MRPL11	0.88269
O00264	Membrane-associated progesterone receptor component 1	PGRMC1	0.88199
P14373	Zinc finger protein RFP	TRIM27	0.881368
Q9UNP9	Peptidyl-prolyl cis-trans isomerase E	PPIE	0.881057
P10620	Microsomal glutathione S-transferase 1	MGST1	0.880127
Q96A49	Synapse-associated protein 1	SYAP1	0.880127
P31942	Heterogeneous nuclear ribonucleoprotein H3	HNRNPH3	0.879972
Q9P0M9	39S ribosomal protein L27, mitochondrial	MRPL27	0.879817
Q9P0S2	Cytochrome c oxidase assembly protein COX16 homolog, mitochondrial	COX16	0.879585
P62487	DNA-directed RNA polymerase II subunit RPB7	POLR2G	0.87943
Q86WC4	Osteopetrosis-associated transmembrane protein 1	OSTM1	0.879353
Q9Y2Z9	Ubiquinone biosynthesis monooxygenase COQ6	COQ6	0.879275
Q7Z6M4	mTERF domain-containing protein 2	MTERFD2	0.878735
Q13636	Ras-related protein Rab-31	RAB31	0.878657
P82675	28S ribosomal protein S5, mitochondrial	MRPS5	0.87858
P61026	Ras-related protein Rab-10	RAB10	0.877809
Q9Y3A4	Ribosomal RNA-processing protein 7 homolog A	RRP7A	0.877809
Q9H6R0	Putative ATP-dependent RNA helicase DHX33	DHX33	0.877347
P63244	Guanine nucleotide-binding protein subunit beta-2-like 1	GNB2L1	0.87727
Q9BYD2	39S ribosomal protein L9, mitochondrial	MRPL9	0.876962
Q6PI48	Aspartate--tRNA ligase, mitochondrial	DARS2	0.876578
Q07065	Cytoskeleton-associated protein 4	CKAP4	0.876501
O96008	Mitochondrial import receptor subunit TOM40 homolog	TOMM40	0.876424
P62277	40S ribosomal protein S13	RPS13	0.876424
Q3ZCQ8	Mitochondrial import inner membrane translocase subunit TIM50	TIMM50	0.87581
P07355	Annexin A2;Putative annexin A2-like protein	ANXA2	0.87558
Q9HAZ1	Dual specificity protein kinase CLK4	CLK4	0.87558
Q5U5X0	Complex III assembly factor LYRM7	LYRM7	0.875044
P09936	Ubiquitin carboxyl-terminal hydrolase isozyme L1	UCHL1	0.874738
Q9NVA1	Ubiquinol-cytochrome c reductase complex chaperone CBP3 homolog	UQCC	0.874661
Q9H2C0	Gigaxonin	GAN	0.874355
Q86U38	Nucleolar protein 9	NOP9	0.874279
O75477	Erlin-1	ERLIN1	0.873668
Q9P0J6	39S ribosomal protein L36, mitochondrial	MRPL36	0.873668
Q9H2D1	Mitochondrial folate transporter/carrier	SLC25A32	0.873286
Q9NYY8	FAST kinase domain-containing protein 2	FASTKD2	0.873286
Q9Y3D9	28S ribosomal protein S23, mitochondrial	MRPS23	0.873286
P22102	Trifunctional purine biosynthetic protein adenosine-3;Phosphoribosylamine--glycine ligase;Phosphoribosylformylglycinamidine cyclo-ligase;Phosphoribosylglycinamide formyltransferase	GART	0.872905
O14561	Acyl carrier protein, mitochondrial	NDUFAB1	0.872753
Q9UNK0	Syntaxin-8	STX8	0.87222
P61513	60S ribosomal protein L37a;Putative 60S ribosomal protein L37a-like	RPL37A	0.870853
P49792	E3 SUMO-protein ligase RanBP2;Putative peptidyl-prolyl cis-trans isomerase	RANBP2	0.870777
P55769	NHP2-like protein 1	NHP2L1	0.870398
P21333	Filamin-A	FLNA	0.870246
Q9NP97	Dynein light chain roadblock-type 1;Dynein light chain roadblock-type 2	DYNLRB1	0.86881
Q03135	Caveolin-1	CAV1	0.868583
P43304	Glycerol-3-phosphate dehydrogenase, mitochondrial	GPD2	0.868131
Q99959	Plakophilin-2	PKP2	0.867002
P62979	Ubiquitin-40S ribosomal protein S27a;Ubiquitin;40S ribosomal protein S27a;Ubiquitin-60S ribosomal protein L40;Ubiquitin;60S ribosomal protein L40;Polyubiquitin-B;Ubiquitin;Polyubiquitin-C;Ubiquitin	RPS27A	0.866176
P15291	Beta-1,4-galactosyltransferase 1;Lactose synthase A protein;N-acetyllactosamine synthase;Beta-N-acetylglucosaminylglycopeptide beta-1,4-galactosyltransferase;Beta-N-acetylglucosaminyl-glycolipid beta-1,4-galactosyltransferase;Processed beta-1,4-galactosyltransferase 1	B4GALT1	0.866101
Q969X6	Cirhin	CIRH1A	0.865876
Q9H300	Presenilins-associated rhomboid-like protein, mitochondrial;P-beta	PARL	0.865726
[truncated: 2,303 more rows]
