# Supplementary material for: Suberoylanilide Hydroxamic Acid Treatment Reveals Crosstalks among Proteome, Ubiquitylome and Acetylome in Non-Small Cell Lung Cancer A549 Cell Line
Source: Sci Rep. 2015 Mar 31;5:9520. doi: 10.1038/srep09520 (PMC4379480; doi:10.1038/srep09520)
Supplement: Supplementary Information — Supplementary Table S2 [file srep09520-s3.xls]

## Sheet: Ubiquitination
Protein accession	Position	Protein names	Gene names	Score	Modified sequence	Mass error [ppm]	Ratio L/H
Q9BY77	373	Polymerase delta-interacting protein 3	PDIP3	41.502	_K(gl)ESELPR_	-0.26622	60.035
P11169	477	Solute carrier family 2, facilitated glucose transporter member 3	GTR3	139.29	_SGK(gl)DGVMEMNSIEPAK_	-0.12043	7.729
Q71DI3	57	Histone H3.3	H33	96.342	_YQK(gl)STELLIR_	0.42314	7.079
P36956	1121	Sterol regulatory element-binding protein 1	SRBP1	76.1	_TLEK(gl)LGDR_	-0.071988	6.895
Q96BY9	326	Store-operated calcium entry-associated regulatory factor	SARAF	146.6	_AYSPLHGGSGSYSVCSNSDTK(gl)TR_	-0.33113	6.175
Q9H0E2	63	Toll-interacting protein	TOLIP	110.08	_LNITVVQAK(gl)LAK_	0.17374	5.224
Q9Y508	126	RING finger protein 114	RN114	71.085	_ATIK(gl)DASLQPR_	-0.1836	4.936
P41208	124	Centrin-1	CETN1	81.784	_ISFK(gl)NLK_	0.19168	4.772
Q13765	142	Nascent polypeptide-associated complex subunit alpha	NACA	56.424	_IEDLSQQAQLAAAEK(gl)FK_	0.18861	4.525
Q71DI3	65	Histone H3.3	H33	107.73	_K(gl)LPFQR_	0.70327	4.158
P36956	587	Sterol regulatory element-binding protein 2	SRBP2	152.11	_K(gl)QADLDLAR_	0.62335	4.14
P49327	1866	Fatty acid synthase	FAS	138.91	_VVVQVLAEEPEAVLK(gl)GAKPK_	2.4835	4.117
P60174	51	Triosephosphate isomerase	TPIS	79.201	_FFVGGNWK(gl)MNGR_	1.6868	4.088
P21673	161	Diamine acetyltransferase 1	SAT1	93.649	_IDK(gl)EYLLK_	-0.58151	3.94
Q9UBC2	848	Epidermal growth factor receptor substrate 15-like 1	EP15R	79.875	_DPFVPSSAAK(gl)PSK_	0.37755	3.789
Q71UI9	116	Histone H2A.Z	H2AZ	44.788	_ATIAGGGVIPHIHK(gl)SLIGK_	-1.8839	3.721
P23396	214	40S ribosomal protein S3	RS3	65.248	_KPLPDHVSIVEPK(gl)DEILPTTPISEQK_	0.79748	3.652
Q9Y6M7	130	Sodium bicarbonate cotransporter 3	S4A7	105.65	_DGEEYEWK(gl)ETAR_	-0.22902	3.648
Q99880	109	Histone H2B type 2-E	H2B2E	134.93	_LLLPGELAK(gl)HAVSEGTK_	-0.19321	3.565
P35869	560	Aryl hydrocarbon receptor	AHR	54.722	_HMQNEK(gl)FFR_	1.8138	3.531
P05783	187	Keratin, type I cytoskeletal 18	K1C18	141.88	_K(gl)VIDDTNITR_	0.76525	3.482
Q9Y4X5	316	E3 ubiquitin-protein ligase ARIH1	ARI1	118.21	_QFCFNCGENWHDPVK(gl)CK_	-0.4509	3.455
Q04323	105	UBX domain-containing protein 1	UBXN1	143.03	_MLELVAQK(gl)QR_	0.23997	3.4
Q01831	508	DNA repair protein complementing XP-C cells	XPC	87.411	_KDPSLPAASSSSSSSK(gl)R_	0.29381	3.395
Q9Y4C2	817	Protein FAM115A	F115A	83.456	_IYLSK(gl)GPNVK_	-0.041532	3.34
Q71DI3	123	Histone H3.3	H33	80.245	_VTIMPK(gl)DIQLAR_	1.2229	3.277
P08670	439	Vimentin	VIME	111.7	_ETNLDSLPLVDTHSK(gl)R_	-1.2698	3.167
Q92783	353	Signal transducing adapter molecule 2	STAM2	48.568	_K(gl)HSELSELNVK_	1.2993	3.024
Q92783	170	Signal transducing adapter molecule 1	STAM1	142.54	_DPGTVANK(gl)KEEEDLAK_	0.91815	3.017
Q9H3F6	25	BTB/POZ domain-containing adapter for CUL3-mediated RhoA degradation protein 3	BACD3	61.11	_TTSFK(gl)GTSPSSK_	0.038874	3
P04083	281	Annexin A1	ANXA1	78.342	_PAFFAEK(gl)LHQAMK_	-0.52096	2.983
Q14527	682	Helicase-like transcription factor	HLTF	49.189	_IYQSVK(gl)NEGR_	-1.0683	2.954
P55072	18	Transitional endoplasmic reticulum ATPase	TERA	56.205	_GDDLSTAILK(gl)QK_	0.64004	2.924
P41250	99	Glycine--tRNA ligase	SYG	86.794	_AVAELK(gl)AR_	0.50324	2.898
P09960	20	Leukotriene A-4 hydrolase	LKHA4	58.981	_TK(gl)HLHLR_	-0.28004	2.874
P07910	206	Heterogeneous nuclear ribonucleoprotein C-like 1	HNRCL	101.53	_QK(gl)VDSLLENLEK_	-0.35628	2.799
Q14789	3044	Golgin subfamily B member 1	GOGB1	73.26	_EIHQK(gl)ELR_	0.86845	2.795
P29590	394	Protein PML	PML	97.271	_LQDLSSCITQGK(gl)DAAVSK_	0.12066	2.78
Q6ZU80	571	Centrosomal protein of 128 kDa	CE128	91.355	_DIK(gl)SHQADLELEVK_	0.39726	2.708
Q9UBC2	829	Epidermal growth factor receptor substrate 15-like 1	EP15R	72.34	_K(gl)GFGDPFSGK_	-0.10098	2.689
Q9P0U1	17	Mitochondrial import receptor subunit TOM7 homolog	TOM7	72.891	_LQQLFK(gl)GSQFAIR_	0.68651	2.678
Q01831	359	DNA repair protein complementing XP-C cells	XPC	88.872	_LTADPGGSSETSSQVLENHTK(gl)PK_	-0.22761	2.622
Q6ZVM7	106	TOM1-like protein 2	TM1L2	72.662	_IISPK(gl)NNPPTIVQDK_	0.10819	2.577
Q04323	83	UBX domain-containing protein 1	UBXN1	168.59	_EPTSSEQGGLEGSGSAAGEGK(gl)PALSEEER_	-0.15371	2.566
P53396	4	ATP-citrate synthase	ACLY	100.09	_(ac)SAK(gl)AISEQTGK_	0.61195	2.565
O60218	173	Aldo-keto reductase family 1 member B10	AK1BA	82.671	_LLNK(gl)PGLK_	0.48355	2.564
P15121	263	Aldose reductase	ALDR	128.54	_NLVVIPK(gl)SVTPER_	-0.056151	2.56
Q9Y639	364	Neuroplastin	NPTN	157.54	_K(gl)RPDEVPDDDEPAGPMK_	0.20382	2.556
Q01831	183	DNA repair protein complementing XP-C cells	XPC	125.74	_IK(gl)LEFETYLR_	-0.3923	2.538
Q9UH62	260	Armadillo repeat-containing X-linked protein 3	ARMX3	47.037	_LFSAGNEETK(gl)LQVLK_	0.63322	2.533
P15121	243	Aldose reductase	ALDR	67.93	_HNK(gl)TTAQVLIR_	0.030372	2.516
P15880	58	40S ribosomal protein S2	RS2	105.36	_AEDK(gl)EWMPVTK_	0.98493	2.491
Q9ULH0	891	Kinase D-interacting substrate of 220 kDa	KDIS	56.339	_VSQNSLGEMTK(gl)LGSK_	-0.53789	2.489
Q7Z3T8	1257	Zinc finger FYVE domain-containing protein 16	ZFY16	77.741	_SCIK(gl)IPR_	0.10266	2.446
P52569	461	Low affinity cationic amino acid transporter 2	CTR2	179.46	_VTSK(gl)SESQVTMLQR_	-0.70385	2.434
P55072	8	Transitional endoplasmic reticulum ATPase	TERA	165.9	_(ac)ASGADSK(gl)GDDLSTAILK_	0.09972	2.434
O15427	448	Monocarboxylate transporter 4	MOT4	194.24	_EVEHFLK(gl)AEPEK_	-0.55074	2.42
Q9UNN5	157	FAS-associated factor 1	FAF1	64.275	_TGDVEDSTVLK(gl)SLHLPK_	1.0127	2.41
Q13200	178	26S proteasome non-ATPase regulatory subunit 2	PSMD2	150.69	_EWQELDDAEK(gl)VQR_	0.18608	2.402
O95551	82	Tyrosyl-DNA phosphodiesterase 2	TYDP2	203.33	_RPETISEPK(gl)TYVDLTNEETTDSTTSK_	0.38582	2.4
Q86YT6	938	E3 ubiquitin-protein ligase MIB1	MIB1	117.93	_DK(gl)DNTNVNADVQK_	0.25699	2.395
Q9H3M7	26	Thioredoxin-interacting protein	TXNIP	152.07	_VYGSGEK(gl)VAGR_	0.17439	2.364
Q9BYM8	174	RanBP-type and C3HC4-type zinc finger-containing protein 1	HOIL1	81.51	_GPLEPGPPK(gl)PGVPQEPGR_	0.79333	2.355
P00533	875	Epidermal growth factor receptor	EGFR	62.466	_EYHAEGGK(gl)VPIK_	-0.31451	2.348
P22314	593	Ubiquitin-like modifier-activating enzyme 1	UBA1	59.227	_K(gl)PLLESGTLGTK_	0.65229	2.348
Q93008	1627	Probable ubiquitin carboxyl-terminal hydrolase FAF-X	USP9X	103.87	_DDVFGYPQQFEDK(gl)PALSK_	0.8024	2.339
P35613	350	Basigin	BASI	194.27	_K(gl)PEDVLDDDDAGSAPLK_	0.7227	2.327
Q92783	162	Signal transducing adapter molecule 1	STAM1	165.45	_ASPALVAK(gl)DPGTVANK_	-0.16075	2.306
P52569	632	Low affinity cationic amino acid transporter 2	CTR2	91.1	_DENNEEDAYPDNVHAAAEEK(gl)SAIQANDHHPR_	-1.3745	2.3
O15427	428	Monocarboxylate transporter 4	MOT4	127.16	_EPQPEVAAAEEEK(gl)LHKPPADSGVDLR_	0.2585	2.296
O15173	193	Membrane-associated progesterone receptor component 2	PGRC2	52.482	_EK(gl)YDYVGR_	-0.17212	2.288
P42566	818	Epidermal growth factor receptor substrate 15	EPS15	141.31	_EK(gl)DPEIFCDPFTSATTTTNK_	-0.75888	2.27
Q99880	47	Histone H2B type 2-E	H2B2E	190.44	_VLK(gl)QVHPDTGISSK_	0.034188	2.269
Q5TA31	133	E3 ubiquitin-protein ligase RNF187	RN187	47.302	_ENK(gl)GSVEIMR_	0.95524	2.244
O14929	15	Histone acetyltransferase type B catalytic subunit	HAT1	84.479	_FLVEYK(gl)SAVEK_	-0.23979	2.226
Q9UHQ7	57	WW domain-binding protein 5	WBP5	81.632	_LIQSLQEFK(gl)EDIHNR_	-0.20271	2.215
Q92734	103	Protein TFG	TFG	202.56	_PLESSQVK(gl)YLR_	0.71596	2.214
P07737	105	Profilin-1	PROF1	95.662	_STGGAPTFNVTVTK(gl)TDK_	1.2386	2.194
P31689	37	DnaJ homolog subfamily A member 1	DNJA1	43.68	_YHPDK(gl)NPNEGEK_	0.20896	2.192
Q16531	1121	DNA damage-binding protein 1	DDB1	117.3	_MQEVVANLQYDDGSGMK(gl)R_	-0.29159	2.189
P63000	166	Ras-related C3 botulinum toxin substrate 3	RAC3	65.842	_GLK(gl)TVFDEAIR_	0.68454	2.161
Q14149	844	MORC family CW-type zinc finger protein 3	MORC3	142.38	_SEVELLEMEK(gl)SQIR_	0.16879	2.156
Q9H0X4	5	Protein ITFG3	ITFG3	66.826	_(ac)MLDHK(gl)DLEAEIHPLK_	-1.5444	2.153
P22694	93	cAMP-dependent protein kinase catalytic subunit alpha	KAPCA	47.302	_QIEHTLNEK(gl)R_	-0.002213	2.144
Q9UBC2	838	Epidermal growth factor receptor substrate 15-like 1	EP15R	58.024	_GFGDPFSGK(gl)DPFVPSSAAK_	-0.20509	2.134
P62829	75	60S ribosomal protein L23	RL23	41.876	_K(gl)VHPAVVIR_	0.053175	2.133
P08107	451	Heat shock 70 kDa protein 6	HSP76	91.549	_AMTK(gl)DNNLLGR_	-1.4257	2.132
Q9HCC9	87	Lateral signaling target protein 2 homolog	LST2	142.08	_DFCVK(gl)FPEEIR_	-0.76127	2.131
Q9UBC2	694	Epidermal growth factor receptor substrate 15-like 1	EP15R	87.24	_NDPFTSDPFTK(gl)NPSLPSK_	0.40815	2.123
Q96GG9	57	DCN1-like protein 1	DCNL1	54.191	_ESVK(gl)GSLDR_	0.23932	2.108
P24001	74	Interleukin-32	IL32	69.03	_FYDK(gl)MQNAESGR_	-1.2999	2.076
P53985	494	Monocarboxylate transporter 1	MOT1	100.04	_DTDGGPK(gl)EEESPV_	0.24456	2.075
P50502	364	Putative protein FAM10A5	F10A5	58.981	_LSAK(gl)FGGQA_	-0.052614	2.071
P63104	9	14-3-3 protein zeta/delta	1433Z	170.04	_(ac)MDKNELVQK(gl)AK_	0.38097	2.071
P52895	179	Aldo-keto reductase family 1 member C2	AK1C2	75.819	_LLEMILNK(gl)PGLK_	0.1127	2.062
P54252	190	Ataxin-3	ATX3	98	_PK(gl)LIGEELAQLK_	-1.6484	2.062
Q9UBC2	531	Epidermal growth factor receptor substrate 15-like 1	EP15R	48.044	_VQLETIIK(gl)SLK_	-0.18493	2.059
Q13137	339	Calcium-binding and coiled-coil domain-containing protein 2	CACO2	110.39	_LEGENDLLK(gl)R_	-0.55228	2.049
P23634	252	Plasma membrane calcium-transporting ATPase 4	AT2B4	113.51	_SLDK(gl)DPMLLSGTHVMEGSGR_	-0.10582	2.043
Q01105	154	Protein SET	SET	150.7	_VLSK(gl)EFHLNESGDPSSK_	-0.37142	2.033
P08107	56	Heat shock 70 kDa protein 1A/1B	HSP71	64.749	_LIGDAAK(gl)NQVALNPQNTVFDAK_	0.13039	2.026
Q01831	174	DNA repair protein complementing XP-C cells	XPC	72.09	_SLLPVKPVEIEIETPEQAK(gl)TR_	0.074592	2.007
P29401	319	Transketolase	TKT	92.051	_K(gl)AYGQALAK_	0.18879	2.005
Q9UJ41	263	Rab5 GDP/GTP exchange factor	RABX5	155.25	_EEEEAFASSQSSQGAQSLTFSK(gl)FEEK_	-0.63337	2.003
Q86YT6	872	E3 ubiquitin-protein ligase MIB1	MIB1	57.175	_IEECVVCSDK(gl)K_	-0.73044	1.999
Q15758	537	Neutral amino acid transporter B(0)	AAAT	187.37	_GPAGDATVASEK(gl)ESVM_	-0.47233	1.997
P31644	411	Gamma-aminobutyric acid receptor subunit alpha-5	GBRA5	69.704	_EQTPAGTSNTTSVSVKPSEEK(gl)TSESK_	1.0848	1.986
P35579	760	Myosin-9	MYH9	78.264	_IGQSK(gl)VFFR_	-0.46974	1.982
P55327	100	Tumor protein D52	TPD52	141.13	_VEEEIQTLSQVLAAK(gl)EK_	0.56614	1.973
Q5T4S7	1150	E3 ubiquitin-protein ligase UBR4	UBR4	63.682	_MAAETDPHK(gl)SSEITK_	-0.23216	1.969
P08107	512	Heat shock 70 kDa protein 1-like	HS71L	96.668	_LSK(gl)EEIER_	1.1887	1.966
P08670	223	Vimentin	VIME	129.37	_K(gl)VESLQEEIAFLK_	0.57263	1.963
Q96CW1	224	AP-2 complex subunit mu	AP2M1	83.206	_IVIEK(gl)QGK_	0.20915	1.955
Q03135	57	Caveolin-1	CAV1	125.82	_DPK(gl)HLNDDVVK_	-1.4739	1.949
Q9UNZ2	172	NSFL1 cofactor p47	NSF1C	99.344	_LGAAPEEESAYVAGEK(gl)R_	-0.14321	1.949
P09234	35	U1 small nuclear ribonucleoprotein C	RU1C	80.231	_ENVK(gl)DYYQK_	-0.60488	1.943
P08107	500	Heat shock 70 kDa protein 6	HSP76	121.61	_ANK(gl)ITITNDK_	0.13894	1.942
P05783	247	Keratin, type I cytoskeletal 18	K1C18	104.3	_SQDLAK(gl)IM(ox)ADIR_	4.8634	1.935
Q9NZV1	978	Cysteine-rich motor neuron 1 protein	CRIM1	172.55	_TPTK(gl)PSSLNNQLVSVDCK_	-0.18054	1.933
P55082	198	Microfibrillar-associated protein 3-like	MFA3L	61.161	_LQK(gl)AFEIAK_	0.38815	1.919
O14964	251	Hepatocyte growth factor-regulated tyrosine kinase substrate	HGS	78.758	_ATSTTELPPEYLTSPLSQQSQLPPK(gl)R_	-0.21687	1.897
Q3SXM5	109	Inactive hydroxysteroid dehydrogenase-like protein 1	HSDL1	117.93	_LQVVAK(gl)DIADTYK_	-0.37414	1.878
Q86YT6	691	E3 ubiquitin-protein ligase MIB1	MIB1	78.342	_AGAK(gl)LDIQDK_	0.064646	1.878
O15427	431	Monocarboxylate transporter 4	MOT4	105.65	_LHK(gl)PPADSGVDLR_	-0.63078	1.873
P61981	10	14-3-3 protein gamma	1433G	122.13	_EQLVQK(gl)AR_	-0.77834	1.87
Q9BRA2	98	Thioredoxin domain-containing protein 17	TXD17	81.632	_VTAVPTLLK(gl)YGTPQK_	0.25786	1.868
P55011	1125	Solute carrier family 12 member 2	S12A2	254.56	_LHEDDKEQDIADK(gl)MK_	0.05249	1.867
P61604	36	10 kDa heat shock protein, mitochondrial	CH10	56.205	_GGIMLPEK(gl)SQGK_	0.037265	1.867
P15529	375	Membrane cofactor protein	MCP	124.12	_K(gl)GTYLTDETHR_	-0.91643	1.857
Q99878	96	Histone H2A type 2-A	H2A2A	149.96	_NDEELNK(gl)LLGK_	0.35421	1.852
P24534	186	Elongation factor 1-delta	EF1D	139.46	_K(gl)LQIQCVVEDDK_	-0.13574	1.835
Q15843	11	NEDD8	NEDD8	146.3	_TLTGK(gl)EIEIDIEPTDK_	0.69567	1.835
P62805	78	Histone H4	H4	114.86	_DAVTYTEHAK(gl)R_	0.29439	1.83
Q15758	10	Neutral amino acid transporter B(0)	AAAT	129.84	_DSK(gl)GLAAAEPTANGGLALASIEDQGAAAGGYCGSR_	-0.24154	1.823
Q9UM54	1052	Unconventional myosin-VI	MYO6	122.69	_PK(gl)MTPEQMAK_	-0.46457	1.816
O75312	299	Zinc finger protein ZPR1	ZPR1	73.833	_TNEVK(gl)SGGAVEPLGTR_	0.43998	1.812
Q02543	11	60S ribosomal protein L18a	RL18A	90.986	_EYK(gl)VVGR_	0.85639	1.807
Q9UIG0	1068	Tyrosine-protein kinase BAZ1B	BAZ1B	122.14	_LQK(gl)GGLGYVEETSEFEAR_	0.58163	1.803
P55072	658	Transitional endoplasmic reticulum ATPase	TERA	116.73	_VAILK(gl)ANLR_	-0.38998	1.8
P02545	378	Lamin-B2	LMNB2	79.986	_K(gl)LLEGEEER_	1.1819	1.794
P62987	27	Polyubiquitin-B	UBB	183.36	_TITLEVEPSDTIENVK(gl)AK_	0.61001	1.791
P08670	139	Vimentin	VIME	116.19	_ILLAELEQLK(gl)GQGK_	-0.061303	1.782
Q9Y277	20	Voltage-dependent anion-selective channel protein 3	VDAC3	113.24	_DVFNK(gl)GYGFGMVK_	1.0499	1.782
O15427	453	Monocarboxylate transporter 4	MOT4	71.98	_AEPEK(gl)NGEVVHTPETSV_	0.84746	1.772
P43007	501	Neutral amino acid transporter A	SATT	65.152	_VEAIPNCK(gl)SEEETSPLVTHQNPAGPVASAPELESK_	0.3563	1.764
P55011	1098	Solute carrier family 12 member 2	S12A2	162.59	_K(gl)ENIIAFEEIIEPYR_	0.021589	1.763
O00214	222	Galectin-8	LEG8	86.944	_SFNVDLLAGK(gl)SK_	-0.1509	1.761
Q9BX79	621	Stimulated by retinoic acid gene 6 protein homolog	STRA6	131.13	_TMAAPQDSLRPGEEDEGMQLLQTK(gl)DSMAK_	-0.40016	1.759
P43007	493	Neutral amino acid transporter A	SATT	98.062	_KGEQELAEVK(gl)VEAIPNCK_	0.036659	1.755
P83916	150	Chromobox protein homolog 1	CBX1	128.64	_NSDEADLVPAK(gl)EANVK_	-0.41157	1.753
Q96GF1	105	E3 ubiquitin-protein ligase RNF185	RN185	103.79	_EK(gl)TPPRPQGQRPEPENR_	-1.2533	1.752
P53985	479	Monocarboxylate transporter 1	MOT1	153.87	_EEETSIDVAGKPNEVTK(gl)AAESPDQK_	0.69607	1.751
P31948	68	Stress-induced-phosphoprotein 1	STIP1	90.05	_TVDLK(gl)PDWGK_	0.2036	1.748
P54727	151	UV excision repair protein RAD23 homolog B	RD23B	157.68	_PAEK(gl)PAETPVATSPTATDSTSGDSSR_	-0.46134	1.741
Q15149	3237	Plectin	PLEC	53.448	_LLSAEK(gl)AVTGYR_	-0.48202	1.736
P80723	89	Brain acid soluble protein 1	BASP1	83.087	_AEPEK(gl)TEGAAEAK_	0.24078	1.731
Q9H6H4	90	Receptor expression-enhancing protein 4	REEP4	54.419	_K(gl)FVHPSLSR_	0.95853	1.727
P22392	12	Nucleoside diphosphate kinase A	NDKA	130.56	_TFIAIK(gl)PDGVQR_	0.33728	1.706
P07910	204	Heterogeneous nuclear ribonucleoprotein C-like 1	HNRCL	85.813	_ELTQIK(gl)QK_	0.048389	1.704
P52895	161	Aldo-keto reductase family 1 member C2	AK1C2	119.45	_DAGLAK(gl)SIGVSNFNHR_	-0.78955	1.7
P63165	23	Small ubiquitin-related modifier 1	SUMO1	53.775	_EGEYIK(gl)LK_	-1.1111	1.699
Q9NZ53	533	Podocalyxin-like protein 2	PDXL2	68.536	_LK(gl)HVSHGEELR_	0.09859	1.696
P08107	524	Heat shock 70 kDa protein 1A/1B	HSP71	171.98	_MVQEAEK(gl)YKAEDEVQR_	0.12336	1.692
P31644	406	Gamma-aminobutyric acid receptor subunit alpha-5	GBRA5	85.737	_EQTPAGTSNTTSVSVK(gl)PSEEK_	-0.28668	1.69
Q96TC7	305	Regulator of microtubule dynamics protein 3	RMD3	72.433	_SYALDGK(gl)EEAEAALEK_	0.28166	1.689
Q9ULD0	525	2-oxoglutarate dehydrogenase-like, mitochondrial	OGDHL	42.474	_QVPVLK(gl)K_	0.48851	1.688
P09936	4	Ubiquitin carboxyl-terminal hydrolase isozyme L1	UCHL1	119.02	_MQLK(gl)PMEINPEMLNK_	-1.1447	1.681
O95197	1013	Reticulon-3	RTN3	85.533	_DQTK(gl)SIVEK_	0.32222	1.68
P80723	84	Brain acid soluble protein 1	BASP1	66.152	_EEAPK(gl)AEPEKTEGAAEAK_	-0.22623	1.677
P02545	144	Prelamin-A/C	LMNA	109.65	_DLEALLNSK(gl)EAALSTALSEK_	0.23339	1.664
P29401	597	Transketolase	TKT	59.931	_SGK(gl)PAELLK_	0.36273	1.663
P11142	597	Heat shock cognate 71 kDa protein	HSP7C	248.77	_EEFEHQQK(gl)ELEK_	1.2589	1.662
P54252	200	Ataxin-3	ATX3	146.79	_LIGEELAQLK(gl)EQR_	-0.4091	1.659
P15311	79	Radixin	RADI	133.58	_KENPLQFK(gl)FR_	1.5513	1.657
P27348	9	14-3-3 protein theta	1433T	68.214	_TELIQK(gl)AK_	0.4587	1.656
P78536	728	Disintegrin and metalloproteinase domain-containing protein 17	ADA17	61.423	_IIK(gl)PFPAPQTPGR_	1.4658	1.654
O43765	160	Small glutamine-rich tetratricopeptide repeat-containing protein alpha	SGTA	127.02	_AICIDPAYSK(gl)AYGR_	-0.38457	1.649
Q93077	120	Histone H2A type 1-B/E	H2A1B	144.3	_K(gl)TESHHK_	-0.22342	1.649
P08670	120	Vimentin	VIME	91.265	_FANYIDK(gl)VR_	0.84564	1.645
P25788	230	Proteasome subunit alpha type-3	PSA3	74.464	_HEIVPK(gl)DIR_	0.2958	1.635
Q8WUM4	638	Programmed cell death 6-interacting protein	PDC6I	172.57	_NIQVSHQEFSK(gl)MK_	0.23649	1.621
Q15043	267	Zinc transporter ZIP14	S39AE	146.36	_K(gl)DQEEGVMEK_	0.48628	1.613
Q06481	744	Amyloid-like protein 2	APLP2	88.108	_HLNK(gl)M(ox)QNHGYENPTYK_	0.10922	1.612
P53985	462	Monocarboxylate transporter 1	MOT1	150.36	_ESK(gl)EEETSIDVAGKPNEVTK_	0.23629	1.607
P05783	417	Keratin, type I cytoskeletal 18	K1C18	142.45	_IVDGK(gl)VVSETNDTK_	-0.26586	1.606
Q01518	412	Adenylyl cyclase-associated protein 1	CAP1	114.96	_VPTISINK(gl)TDGCHAYLSK_	-0.78918	1.606
P50502	118	Putative protein FAM10A4	ST134	114.63	_K(gl)VAAIEALNDGELQK_	1.6318	1.605
O60716	355	Catenin delta-1	CTND1	98.048	_K(gl)GGPPPPNWR_	-0.34073	1.602
P34932	388	Heat shock protein 105 kDa	HS105	107.35	_GCALQCAILSPAFK(gl)VR_	-0.45308	1.601
O75367	292	Core histone macro-H2A.1	H2AY	130.83	_CEELLEK(gl)TVK_	-0.45408	1.599
P08238	354	Putative heat shock protein HSP 90-beta-3	H90B3	97.798	_NNIK(gl)LYVR_	0.43935	1.599
Q93077	96	Histone H2A type 1-B/E	H2A1B	192.5	_NDEELNK(gl)LLGR_	-0.15443	1.599
Q9NU53	319	Glycoprotein integral membrane protein 1	GINM1	64.249	_VDVIPVTAINLYPDGPEK(gl)R_	1.0573	1.589
P54725	26	UV excision repair protein RAD23 homolog A	RD23A	60.255	_MEPDETVK(gl)VLK_	-1.4947	1.582
Q01831	619	DNA repair protein complementing XP-C cells	XPC	69.721	_EK(gl)KEDLEFQAK_	0.17911	1.582
P12814	402	Alpha-actinin-1	ACTN1	96.464	_QK(gl)ASIHEAWTDGK_	-0.40317	1.581
Q9Y6M7	539	Sodium bicarbonate cotransporter 3	S4A7	60.301	_IEPPK(gl)SVPSQEK_	0.79305	1.579
Q9Y4E5	106	Zinc finger protein 451	ZN451	121.82	_EK(gl)IDFQHAHGLQELEFIR_	-0.27016	1.578
Q03252	150	Lamin-B2	LMNB2	79.089	_SEVELAAALSDK(gl)R_	-2.5028	1.577
Q14677	467	Clathrin interactor 1	EPN4	129.17	_SQNTDMVQK(gl)SVSK_	-0.057359	1.575
P45973	154	Chromobox protein homolog 5	CBX5	147.12	_DTDEADLVLAK(gl)EANVK_	0.81227	1.574
P14618	115	Pyruvate kinase PKM	KPYM	101.53	_PVAVALDTK(gl)GPEIR_	1.2444	1.572
P61956	42	Small ubiquitin-related modifier 3	SUMO3	69.812	_HTPLSK(gl)LMK_	0.11961	1.571
Q9UM54	1060	Unconventional myosin-VI	MYO6	93.909	_MTPEQMAK(gl)EMSEFLSR_	-0.62196	1.571
O75367	295	Core histone macro-H2A.1	H2AY	114.72	_TVK(gl)NCLALADDK_	-0.94399	1.568
O96008	175	Mitochondrial import receptor subunit TOM40 homolog	TOM40	107.09	_SK(gl)MAIQTQQSK_	-0.65062	1.564
P05023	526	Sodium/potassium-transporting ATPase subunit alpha-1	AT1A1	62.94	_CSSILLHGK(gl)EQPLDEELK_	-0.66542	1.564
P80723	102	Brain acid soluble protein 1	BASP1	51.966	_AEPPK(gl)APEQEQAAPGPAAGGEAPK_	-0.71305	1.564
O75151	412	Lysine-specific demethylase PHF2	PHF2	50.077	_K(gl)QALAEHEDELPEHFK_	-0.44983	1.558
Q14739	107	Lamin-B receptor	LBR	77.42	_SASASHQADIK(gl)EAR_	-0.18987	1.556
P48449	432	Lanosterol synthase	ERG7	121.99	_LSQVPDNPPDYQK(gl)YYR_	-0.59872	1.553
Q9UMX0	70	Ubiquilin-1	UBQL1	115.68	_FK(gl)SHTDQLVLIFAGK_	0.59393	1.553
O60488	498	Long-chain-fatty-acid--CoA ligase 4	ACSL4	65.295	_VGAPLICCEIK(gl)LK_	0.44965	1.547
Q01105	167	Protein SET	SET	105.02	_EFHLNESGDPSSK(gl)STEIK_	-0.293	1.547
O60488	500	Long-chain-fatty-acid--CoA ligase 4	ACSL4	146.81	_LK(gl)DWQEGGYTINDKPNPR_	-0.3783	1.542
Q1KMD3	297	Heterogeneous nuclear ribonucleoprotein U-like protein 2	HNRL2	121.24	_VCFEAK(gl)VTQNLPMK_	-0.086064	1.54
Q8NHW5	106	60S acidic ribosomal protein P0	RLA0	70.089	_DMLLANK(gl)VPAAAR_	1.3613	1.54
Q15043	276	Zinc transporter ZIP14	S39AE	63.706	_DQEEGVMEK(gl)LQNGDLDHMIPQHCSSELDGK_	-1.1301	1.537
P05455	328	Lupus La protein	LA	167.71	_IIEDQQESLNK(gl)WK_	0.23212	1.533
Q00839	343	Heterogeneous nuclear ribonucleoprotein U	HNRPU	61.962	_VTEK(gl)IPVR_	0.41862	1.533
P51511	662	Matrix metalloproteinase-15	MMP15	154.29	_VLLYCK(gl)R_	2.0274	1.528
P84090	90	Enhancer of rudimentary homolog	ERH	99.442	_EK(gl)IYVLLR_	0.055701	1.527
P12004	164	Proliferating cell nuclear antigen	PCNA	114.96	_DLSHIGDAVVISCAK(gl)DGVK_	-0.38802	1.526
P55082	219	Microfibrillar-associated protein 3-like	MFA3L	44.82	_TLELAK(gl)VTQFK_	1.4297	1.524
P35613	366	Basigin	BASI	187.61	_KPEDVLDDDDAGSAPLK(gl)SSGQHQNDK_	0.25868	1.521
P54727	147	UV excision repair protein RAD23 homolog B	RD23B	116.6	_QEK(gl)PAEKPAETPVATSPTATDSTSGDSSR_	0.31613	1.519
Q9H0X4	15	Protein ITFG3	ITFG3	107.74	_DLEAEIHPLK(gl)NEER_	-0.48214	1.518
P55011	966	Solute carrier family 12 member 2	S12A2	117.86	_SDLDTSK(gl)PLSEK_	-0.14731	1.514
Q14152	775	Eukaryotic translation initiation factor 3 subunit A	EIF3A	140.83	_QSVYEEK(gl)LK_	-0.045345	1.513
Q9P2R3	858	Ankyrin repeat and FYVE domain-containing protein 1	ANFY1	95.531	_SAEAILK(gl)R_	1.1219	1.513
Q96BN8	66	Ubiquitin thioesterase otulin	OTUL	86.898	_EK(gl)ELLIHER_	0.22341	1.51
P09496	223	Clathrin light chain A	CLCA	100.88	_LCDFNPK(gl)SSK_	-0.79793	1.509
P08107	507	Heat shock 70 kDa protein 6	HSP76	155.07	_ITITNDK(gl)GR_	0.94203	1.501
P11142	507	Heat shock-related 70 kDa protein 2	HSP72	155.07	_ITITNDK(gl)GR_	0.94203	1.501
P46063	47	ATP-dependent DNA helicase Q1	RECQ1	119.28	_IK(gl)QCLEDSDAGASNEYDSSPAAWNK_	-0.88391	1.498
P34932	686	Heat shock 70 kDa protein 4	HSP74	90.709	_NLGQPIK(gl)IR_	-0.45491	1.497
P40227	377	T-complex protein 1 subunit zeta	TCPZ	119.53	_SVTLLIK(gl)GPNK_	-1.3506	1.497
Q8WVC0	434	RNA polymerase-associated protein LEO1	LEO1	88.706	_RDEEGNEIK(gl)ESNAR_	0.02535	1.495
Q96GG9	64	DCN1-like protein 1	DCNL1	116.73	_K(gl)LEQLYNR_	-0.070155	1.494
P55061	7	Bax inhibitor 1	BI1	121.5	_K(gl)INFDALLK_	-0.29912	1.493
O60218	177	Aldo-keto reductase family 1 member B10	AK1BA	71.451	_LLNKPGLK(gl)YK_	0.4454	1.489
P62829	113	60S ribosomal protein L23	RL23	106.6	_GEMK(gl)GSAITGPVAK_	-0.10211	1.489
P16104	120	Histone H2A type 1-A	H2A1A	164.94	_K(gl)TSATVGPK_	-0.08178	1.488
P05023	36	Sodium/potassium-transporting ATPase subunit alpha-1	AT1A1	57.281	_DRDMDELK(gl)K_	-0.062018	1.485
P22314	635	Ubiquitin-like modifier-activating enzyme 1	UBA1	95.5	_SIPICTLK(gl)NFPNAIEHTLQWAR_	-0.70915	1.482
P29992	102	Guanine nucleotide-binding protein subunit alpha-11	GNA11	164.96	_ILYK(gl)YEQNK_	-0.16218	1.482
P60880	40	Synaptosomal-associated protein 25	SNP25	159.52	_MLQLVEESK(gl)DAGIR_	0.78362	1.482
P52895	201	Aldo-keto reductase family 1 member C4	AK1C4	45.081	_K(gl)LLDFCK_	-0.1803	1.478
P53985	473	Monocarboxylate transporter 1	MOT1	179.81	_EEETSIDVAGK(gl)PNEVTK_	0.19871	1.478
Q86YT6	421	E3 ubiquitin-protein ligase MIB1	MIB1	163.18	_K(gl)LFETQESGDLNEELVK_	0.89598	1.471
P47756	235	F-actin-capping protein subunit beta	CAPZB	102.73	_STLNEIYFGK(gl)TK_	-0.96975	1.468
O75369	1955	Filamin-B	FLNB	89.55	_DEPCLLK(gl)R_	1.9749	1.465
Q07020	78	60S ribosomal protein L18	RL18	125.98	_ENK(gl)TAVVVGTITDDVR_	0.24894	1.458
P50895	585	Basal cell adhesion molecule	BCAM	89.973	_EK(gl)GAPPPGEPGLSHSGSEQPEQTGLLMGGASGGAR_	-0.40438	1.454
P11142	583	Heat shock cognate 71 kDa protein	HSP7C	143.47	_CNEIINWLDK(gl)NQTAEK_	-0.21846	1.453
P54727	51	UV excision repair protein RAD23 homolog B	RD23B	93.237	_LIYAGK(gl)ILNDDTALK_	-0.63083	1.452
P62314	9	Small nuclear ribonucleoprotein Sm D1	SMD1	70.197	_FLMK(gl)LSHETVTIELK_	1.0336	1.451
P01130	830	Low-density lipoprotein receptor	LDLR	130.33	_NINSINFDNPVYQK(gl)TTEDEVHICHNQDGYSYPSR_	-0.29173	1.449
Q9NU53	327	Glycoprotein integral membrane protein 1	GINM1	72.2	_AENLEDK(gl)TCI_	0.41536	1.446
Q9Y6I4	423	Ubiquitin carboxyl-terminal hydrolase 3	UBP3	98.407	_NK(gl)VDTYVEFPLR_	-0.028302	1.445
Q5BJF6	253	Outer dense fiber protein 2	ODFP2	66.351	_QK(gl)ELLLQK_	0.14839	1.444
P54725	122	UV excision repair protein RAD23 homolog A	RD23A	110.47	_EDK(gl)SPSEESAPTTSPESVSGSVPSSGSSGR_	0.71429	1.436
Q969G3	271	SWI/SNF-related matrix-associated actin-dependent regulator of chromatin subfamily E member 1	SMCE1	77.894	_FLESTDSFNNELK(gl)R_	-0.46537	1.435
P57053	117	Histone H2B type 1-K	H2B1K	105.65	_HAVSEGTK(gl)AVTK_	-0.1357	1.433
Q03252	166	Lamin-B2	LMNB2	96.059	_AQLAK(gl)AEDGHAVAK_	0.27764	1.433
Q99880	117	Histone H2B type 1-O	H2B1O	105.65	_HAVSEGTK(gl)AVTK(gl)YTSSK_	-0.94188	1.433
Q96QD8	33	Sodium-coupled neutral amino acid transporter 2	S38A2	63.427	_FSISPDEDSSSYSSNSDFNYSYPTK(gl)QAALK_	0.38006	1.431
O95816	200	BAG family molecular chaperone regulator 2	BAG2	209.79	_GAGSK(gl)TLQQNAESR_	0.060403	1.429
P37837	204	Transaldolase	TALDO	65.495	_K(gl)SYEPLEDPGVK_	0.23375	1.429
P54725	53	UV excision repair protein RAD23 homolog A	RD23A	145.43	_LIYAGK(gl)ILSDDVPIR_	1.4293	1.428
P04035	248	3-hydroxy-3-methylglutaryl-coenzyme A reductase	HMDH	85.493	_VLEEEENK(gl)PNPVTQR_	0.0079335	1.426
P09960	418	Leukotriene A-4 hydrolase	LKHA4	131.69	_FSYK(gl)SITTDDWK_	-0.38118	1.426
Q9BWD3	86	Protein FAM127A	F127A	97.734	_K(gl)ESPLLNDYR_	3.8776	1.422
P11142	451	Heat shock-related 70 kDa protein 2	HSP72	76.332	_AMTK(gl)DNNLLGK_	0.56034	1.42
P54727	63	UV excision repair protein RAD23 homolog B	RD23B	65.252	_EYK(gl)IDEK_	0.67764	1.42
P11142	524	Heat shock cognate 71 kDa protein	HSP7C	185.27	_MVQEAEK(gl)YKAEDEK_	-0.26396	1.413
O60291	265	E3 ubiquitin-protein ligase MGRN1	MGRN1	145.34	_NNQETK(gl)PSDDENSDNSNECVVCLSDLR_	-0.82886	1.407
P06733	5	Alpha-enolase	ENOA	113.7	_(ac)SILK(gl)IHAR_	0.38024	1.404
P08195	122	4F2 cell-surface antigen heavy chain	4F2	128.91	_EVELNELEPEK(gl)QPMNAASGAAMSLAGAEK_	-0.98343	1.404
P12004	248	Proliferating cell nuclear antigen	PCNA	116.19	_IADMGHLK(gl)YYLAPK_	-1.4651	1.404
Q9Y277	12	Voltage-dependent anion-selective channel protein 3	VDAC3	68.044	_(ac)CNTPTYCDLGK(gl)AAK_	-0.71986	1.402
P55072	336	Transitional endoplasmic reticulum ATPase	TERA	160.48	_IVSQLLTLMDGLK(gl)QR_	0.89096	1.401
Q00839	387	Heterogeneous nuclear ribonucleoprotein U	HNRPU	130.72	_GIK(gl)TCNCETEDYGEK_	-0.18821	1.398
P55072	505	Transitional endoplasmic reticulum ATPase	TERA	154.52	_FLK(gl)FGMTPSK_	-0.0019821	1.397
P62906	152	60S ribosomal protein L10a	RL10A	76.282	_VDEVK(gl)STIK_	0.0082459	1.397
Q99569	518	Catenin delta-2	CTND2	122.33	_SPSIDSIQK(gl)DPR_	-0.39175	1.397
Q14966	943	Zinc finger protein 638	ZN638	111.74	_K(gl)AYIEINR_	1.968	1.395
Q9UMX0	47	Ubiquilin-2	UBQL2	139.49	_EK(gl)EEFAVPENSSVQQFK_	0.33324	1.394
P63167	36	Dynein light chain 1, cytoplasmic	DYL1	56.205	_YNIEK(gl)DIAAHIK_	0.91088	1.393
P20020	256	Plasma membrane calcium-transporting ATPase 1	AT2B1	171.42	_SLDK(gl)DPLLLSGTHVMEGSGR_	-0.74733	1.392
P55011	983	Solute carrier family 12 member 2	S12A2	177.88	_VEEEDGK(gl)TATQPLLK_	0.016884	1.391
Q08211	857	ATP-dependent RNA helicase A	DHX9	90.827	_ILAK(gl)LPIEPR_	-0.097603	1.385
P39023	286	60S ribosomal protein L3	RL3	121.9	_IYK(gl)IGQGYLIK_	0.12017	1.381
Q99933	273	BAG family molecular chaperone regulator 1	BAG1	196.38	_DLQAEALCK(gl)LDR_	-0.20262	1.381
Q8N0X7	362	Spartin	SPG20	139.11	_TRPSSDQLK(gl)EASGTDVK_	0.19537	1.38
P55072	231	Transitional endoplasmic reticulum ATPase	TERA	130.56	_HPALFK(gl)AIGVKPPR_	0.31117	1.379
P63165	25	Small ubiquitin-related modifier 1	SUMO1	55.724	_LK(gl)VIGQDSSEIHFK_	-0.21235	1.379
P00352	435	Retinal dehydrogenase 1	AL1A1	45.069	_ANNTFYGLSAGVFTK(gl)DIDK_	0.86345	1.376
P08195	147	4F2 cell-surface antigen heavy chain	4F2	142.54	_IK(gl)VAEDEAEAAAAAK_	-0.51411	1.374
P22392	100	Putative nucleoside diphosphate kinase	NDK8	126.63	_VMLGETNPADSK(gl)PGTIR_	-0.73572	1.372
P02545	155	Prelamin-A/C	LMNA	95.417	_EAALSTALSEK(gl)R_	1.2057	1.371
P55072	236	Transitional endoplasmic reticulum ATPase	TERA	91.906	_AIGVK(gl)PPR_	0.15954	1.371
O00159	618	Unconventional myosin-Ic	MYO1C	65.022	_MSLLQLVEILQSK(gl)EPAYVR_	0.36442	1.37
P28074	91	Proteasome subunit beta type-5	PSB5	151.74	_ATAGAYIASQTVK(gl)K_	0.56205	1.367
Q8N0Y7	5	Phosphoglycerate mutase 1	PGAM1	93.429	_(ac)AAYK(gl)LVLIR_	0.25192	1.355
Q9Y6I3	107	Epsin-1	EPN1	183.36	_ENMYAVQTLK(gl)DFQYVDR_	0.13462	1.351
P80723	65	Brain acid soluble protein 1	BASP1	112.17	_EKPDQDAEGK(gl)AEEK_	0.75888	1.35
Q96FW1	71	Ubiquitin thioesterase OTUB1	OTUB1	79.089	_EYAEDDNIYQQK(gl)IK_	0.63836	1.35
Q14657	95	EKC/KEOPS complex subunit LAGE3	LAGE3	87.667	_VVGK(gl)DLTVSGR_	0.38267	1.348
Q9UNN5	146	FAS-associated factor 1	FAF1	113.53	_GWK(gl)TGDVEDSTVLK_	-0.30624	1.347
P17676	302	CCAAT/enhancer-binding protein beta	CEBPB	110.32	_NLETQHK(gl)VLELTAENER_	-0.46674	1.346
P52895	185	Aldo-keto reductase family 1 member C1	AK1C1	127.18	_YK(gl)PVCNQVECHPYFNQR_	-1.0537	1.345
Q9UBI6	34	Guanine nucleotide-binding protein G(I)/G(S)/G(O) subunit gamma-12	GBG12	164.53	_VSK(gl)ASADLMSYCEEHAR_	-0.0097558	1.345
P12814	398	Alpha-actinin-1	ACTN1	118.71	_LDHLAEK(gl)FR_	-0.042515	1.344
Q12864	816	Cadherin-17	CAD17	105.9	_GK(gl)DNVESAQASEVKPLR_	0.0010798	1.344
P26038	79	Moesin	MOES	101.54	_ESPLLFK(gl)FR_	-0.090481	1.342
P55011	959	Solute carrier family 12 member 2	S12A2	126.4	_K(gl)SDLDTSKPLSEKPITHK_	0.4967	1.34
P20020	337	Plasma membrane calcium-transporting ATPase 1	AT2B1	125.16	_AQDGAAMEMQPLK(gl)SEEGGDGDEKDK_	1.1521	1.339
Q15012	7	Lysosomal-associated transmembrane protein 4A	LAP4A	157.58	_VSMSFK(gl)R_	-0.16774	1.336
Q9UBI6	4	Guanine nucleotide-binding protein G(I)/G(S)/G(O) subunit gamma-12	GBG12	98.865	_(ac)SSK(gl)TASTNNIAQAR_	-0.059263	1.332
P04406	215	Glyceraldehyde-3-phosphate dehydrogenase	G3P	69.935	_GALQNIIPASTGAAK(gl)AVGK_	0.71348	1.33
P04406	263	Glyceraldehyde-3-phosphate dehydrogenase	G3P	103.91	_VVK(gl)QASEGPLK_	0.53606	1.33
Q9Y277	274	Voltage-dependent anion-selective channel protein 3	VDAC3	74.141	_NFSAGGHK(gl)VGLGFELEA_	-0.48096	1.33
O95758	423	Polypyrimidine tract-binding protein 3	PTBP3	60.358	_LYGK(gl)VLR_	-0.093671	1.326
P45880	285	Voltage-dependent anion-selective channel protein 2	VDAC2	58.246	_SINAGGHK(gl)VGLALELEA_	-0.60936	1.322
P53985	487	Monocarboxylate transporter 1	MOT1	75.764	_AAESPDQK(gl)DTDGGPK_	0.35403	1.32
Q99880	121	Histone H2B type 1-O	H2B1O	92.051	_AVTK(gl)YTSSK_	0.099994	1.318
Q01650	19	Large neutral amino acids transporter small subunit 1	LAT1	145.6	_ALAAPAAEEK(gl)EEAR_	0.12829	1.317
Q14534	90	Squalene monooxygenase	ERG1	202.13	_SPPESENK(gl)EQLEAR_	0.75175	1.317
P55072	502	Transitional endoplasmic reticulum ATPase	TERA	129.36	_ELQELVQYPVEHPDK(gl)FLK_	0.25503	1.316
P11142	601	Heat shock cognate 71 kDa protein	HSP7C	107.17	_ELEK(gl)VCNPIITK_	-0.85188	1.313
Q03135	30	Caveolin-1	CAV1	95.5	_EQGNIYKPNNK(gl)AMADELSEK_	-1.5121	1.313
P63165	37	Small ubiquitin-related modifier 1	SUMO1	47.774	_VIGQDSSEIHFK(gl)VK_	0.81914	1.312
P31641	24	Sodium- and chloride-dependent taurine transporter	SC6A6	138.25	_DILKPSPGK(gl)SPGTRPEDEAEGKPPQR_	-0.45144	1.309
Q6NZI2	109	Polymerase I and transcript release factor	PTRF	118.52	_AHATTSNTVSK(gl)LLEK_	1.3351	1.308
P07602	336	Prosaposin	SAP	117.79	_TEK(gl)EILDAFDK_	0.42297	1.307
P00352	490	Retinal dehydrogenase 1	AL1A1	91.589	_ELGEYGFHEYTEVK(gl)TVTVK_	-0.56871	1.306
P55011	280	Solute carrier family 12 member 2	S12A2	117.2	_DAVVTYTAESK(gl)GVVK_	-1.7911	1.305
P17302	136	Gap junction alpha-1 protein	CXA1	78.513	_FK(gl)YGIEEHGK_	0.61446	1.303
Q15041	96	ADP-ribosylation factor-like protein 6-interacting protein 1	AR6P1	96.464	_IFGSNK(gl)WTTEQQQR_	-0.6738	1.301
P05023	9	Sodium/potassium-transporting ATPase subunit alpha-1	AT1A1	135.02	_DK(gl)YEPAAVSEQGDK_	0.081706	1.3
P63000	116	Ras-related C3 botulinum toxin substrate 1	RAC1	95.205	_HHCPNTPIILVGTK(gl)LDLR_	-0.008213	1.3
P11142	589	Heat shock cognate 71 kDa protein	HSP7C	41.621	_NQTAEK(gl)EEFEHQQK_	-0.23249	1.299
P55011	971	Solute carrier family 12 member 2	S12A2	187.39	_SDLDTSKPLSEK(gl)PITHK_	0.42774	1.294
P55072	696	Transitional endoplasmic reticulum ATPase	TERA	104.11	_ACK(gl)LAIR_	-0.55669	1.294
P02792	144	Ferritin light chain	FRIL	105.4	_K(gl)MGDHLTNLHR_	0.033491	1.29
P07195	308	L-lactate dehydrogenase B chain	LDHB	159.34	_GLTSVINQK(gl)LK_	0.47995	1.29
P62258	50	14-3-3 protein epsilon	1433E	98.407	_NLLSVAYK(gl)NVIGAR_	-0.24364	1.29
Q96QD8	59	Sodium-coupled neutral amino acid transporter 2	S38A2	231.42	_SHYADVDPENQNFLLESNLGK(gl)K(gl)K_	-0.29243	1.288
P55011	1061	Solute carrier family 12 member 2	S12A2	98.629	_VFIGGK(gl)INR_	-0.74521	1.282
Q96S82	106	Ubiquitin-like protein 7	UBL7	52.814	_SWPEPDQKPEPVDK(gl)VAAMR_	-0.76158	1.28
P08670	168	Vimentin	VIME	209.85	_QVDQLTNDK(gl)AR_	-0.71586	1.278
P55011	237	Solute carrier family 12 member 2	S12A2	103.44	_HTAAQLGEK(gl)LLR_	0.50781	1.276
Q8WUM4	640	Programmed cell death 6-interacting protein	PDC6I	92.856	_MK(gl)QSNNEANLR_	-0.60965	1.276
P63104	49	14-3-3 protein eta	1433F	168.61	_NLLSVAYK(gl)NVVGAR_	0.082411	1.275
Q9BVT8	108	Transmembrane and ubiquitin-like domain-containing protein 1	TMUB1	81.565	_LK(gl)FLNDSEQVAR_	0.49182	1.274
P07858	223	Cathepsin B	CATB	78.814	_ICEPGYSPTYKQDK(gl)_	-0.36352	1.272
P55011	976	Solute carrier family 12 member 2	S12A2	242.05	_PITHK(gl)VEEEDGK_	0.24006	1.271
P30050	61	60S ribosomal protein L12	RL12	110.39	_ITVK(gl)LTIQNR_	-0.45424	1.268
P41208	108	Centrin-2	CETN2	75.109	_EEILK(gl)AFK_	0.85965	1.263
P23246	413	Splicing factor, proline- and glutamine-rich	SFPQ	77.776	_STGK(gl)GIVEFASK_	-0.80324	1.262
P55036	74	Putative PIP5K1A and PSMD4-like protein	PIPSL	108.72	_ILSK(gl)LHTVQPK_	0.41228	1.262
P54727	76	UV excision repair protein RAD23 homolog B	RD23B	93.345	_NFVVVMVTK(gl)PK_	0.34511	1.26
O96005	460	Cleft lip and palate transmembrane protein 1	CLPT1	96.604	_DK(gl)STYIESSTK_	-0.81525	1.257
P30455	340	HLA class I histocompatibility antigen, A-1 alpha chain	1A01	117.21	_K(gl)GGSYTQAASSDSAQGSDVSLTACK_	-1.2592	1.256
O43795	986	Unconventional myosin-Ib	MYO1B	90.385	_LKDAIEEK(gl)IIIAEVVNK_	0.4929	1.255
P98196	590	Probable phospholipid-transporting ATPase IH	AT11A	50.194	_VIEGK(gl)VDQIR_	0.63992	1.255
P49721	162	Proteasome subunit beta type-2	PSB2	117.89	_K(gl)CLEELQK_	-0.44027	1.254
Q15012	224	Lysosomal-associated transmembrane protein 4A	LAP4A	88.021	_M(ox)PEK(gl)EPPPPYLPA_	0.065564	1.254
O75151	427	Lysine-specific demethylase PHF2	PHF2	128.29	_QALAEHEDELPEHFK(gl)PSQLIK_	-0.73158	1.253
P11142	500	Heat shock-related 70 kDa protein 2	HSP72	70.942	_ENK(gl)ITITNDK_	0.26527	1.249
Q96IV0	419	Peptide-N(4)-(N-acetyl-beta-glucosaminyl)asparagine amidase	NGLY1	149.72	_DTINGLNK(gl)QR_	1.592	1.249
Q9UGH3	11	Solute carrier family 23 member 2	S23A2	135.09	_NTTSK(gl)SMEAGSSTEGK_	0.044964	1.249
P55036	40	26S proteasome non-ATPase regulatory subunit 4	PSMD4	100.77	_LQAQQDAVNIVCHSK(gl)TR_	-0.99358	1.244
O15439	1278	Multidrug resistance-associated protein 4	MRP4	56.819	_MVQQLGK(gl)AEAAALTETAK_	-0.35289	1.243
P02545	135	Prelamin-A/C	LMNA	108.01	_LK(gl)DLEALLNSK_	0.25473	1.242
Q709C8	2233	Vacuolar protein sorting-associated protein 13C	VP13C	50.088	_DTSK(gl)EMENLWGIK_	0.22762	1.242
O00291	9	Huntingtin-interacting protein 1	HIP1	76.728	_MASSMK(gl)QVPNPLPK_	0.70801	1.239
P55011	943	Solute carrier family 12 member 2	S12A2	243.35	_EGLDISHLQGQEELLSSQEK(gl)SPGTK_	-0.021629	1.238
P0CW22	19	40S ribosomal protein S17	RS17	55.064	_VIIEK(gl)YYTR_	0.71268	1.235
P54727	24	UV excision repair protein RAD23 homolog B	RD23B	113.24	_IDIDPEETVK(gl)ALK_	-0.46896	1.235
Q9H0X4	30	Protein ITFG3	ITFG3	59.728	_SQENLGNPSK(gl)NEDNVK_	-0.34063	1.235
Q8TBC4	147	NEDD8-activating enzyme E1 catalytic subunit	UBA3	83.251	_VPNCNVVPHFNK(gl)IQDFNDTFYR_	-0.45636	1.234
P45974	793	Ubiquitin carboxyl-terminal hydrolase 5	UBP5	168.5	_SAADSISESVPVGPK(gl)VR_	-0.17348	1.233
O00161	49	Synaptosomal-associated protein 23	SNP23	278.41	_TITM(ox)LDEQK(gl)EQLNR_	-0.26462	1.232
P63104	120	14-3-3 protein gamma	1433G	55.441	_VFYLK(gl)MK_	-1.2763	1.231
P06703	47	Protein S100-A6	S10A6	136.81	_ELTIGSK(gl)LQDAEIAR_	-0.21503	1.23
Q14149	825	MORC family CW-type zinc finger protein 3	MORC3	117.3	_QLDK(gl)CSIER_	-0.59339	1.229
Q04828	161	Aldo-keto reductase family 1 member C1	AK1C1	97.223	_DAGLAK(gl)SIGVSNFNR_	0.13769	1.225
Q86YT6	28	E3 ubiquitin-protein ligase MIB1	MIB1	78.814	_WGK(gl)QDGGEGHVGTVR_	1.1901	1.224
Q92973	385	Transportin-1	TNPO1	128.76	_K(gl)CSAAALDVLANVYR_	0.23307	1.223
Q9Y696	199	Chloride intracellular channel protein 4	CLIC4	67.897	_LHIVK(gl)VVAK_	1.222	1.223
Q03135	47	Caveolin-1	CAV1	115.68	_QVYDAHTK(gl)EIDLVNR_	0.88163	1.221
Q9NS91	186	E3 ubiquitin-protein ligase RAD18	RAD18	98.3	_SVEEIAPDPSEAK(gl)RPEPPSTSTLK_	0.48768	1.221
P55011	995	Solute carrier family 12 member 2	S12A2	133.25	_ESK(gl)GPIVPLNVADQK_	0.93191	1.219
P55072	109	Transitional endoplasmic reticulum ATPase	TERA	132.84	_LGDVISIQPCPDVK(gl)YGK_	-0.29223	1.219
Q8N3U4	270	Cohesin subunit SA-1	STAG1	119.29	_LELLLQK(gl)R_	-0.93081	1.216
O43242	296	26S proteasome non-ATPase regulatory subunit 3	PSMD3	46.34	_IK(gl)AIQLEYSEAR_	-2.373	1.215
Q6IQ20	97	N-acyl-phosphatidylethanolamine-hydrolyzing phospholipase D	NAPEP	71.879	_DHSSVPSSK(gl)EELDK_	-0.23347	1.212
Q6WCQ1	396	Myosin phosphatase Rho-interacting protein	MPRIP	209.67	_GWLTK(gl)QYEDGQWK_	-0.013122	1.212
Q96GG9	143	DCN1-like protein 1	DCNL1	116.55	_AQIPK(gl)MEQELK_	-0.15086	1.212
O75367	307	Core histone macro-H2A.1	H2AY	77.22	_LK(gl)SIAFPSIGSGR_	0.79545	1.211
Q15836	68	Vesicle-associated membrane protein 2	VAMP2	135.09	_ADALQAGASQFETSAAK(gl)LK(gl)R_	0.23269	1.211
P54727	36	UV excision repair protein RAD23 homolog B	RD23B	110.84	_GK(gl)DAFPVAGQK_	0.1213	1.21
P63173	52	60S ribosomal protein L38	RL38	109.72	_YLYTLVITDKEK(gl)_	-0.6648	1.21
P54727	60	UV excision repair protein RAD23 homolog B	RD23B	85.554	_ILNDDTALK(gl)EYK_	-0.28082	1.208
Q15758	502	Neutral amino acid transporter B(0)	AAAT	90.388	_STEPELIQVK(gl)SELPLDPLPVPTEEGNPLLK_	-0.4134	1.207
P53396	630	ATP-citrate synthase	ACLY	67.645	_GVTIIGPATVGGIK(gl)PGCFK_	1.2937	1.206
Q01650	30	Large neutral amino acids transporter small subunit 1	LAT1	241.13	_MLAAK(gl)SADGSAPAGEGEGVTLQR_	0.53914	1.205
Q15046	127	Lysine--tRNA ligase	SYK	107.41	_YSHLQPGDHLTDITLK(gl)VAGR_	0.59427	1.203
Q9UNL2	81	Translocon-associated protein subunit gamma	SSRG	71.715	_NVK(gl)FVLK_	-0.33108	1.201
Q9NV96	24	Cell cycle control protein 50A	CC50A	94.281	_DEVDGGPPCAPGGTAK(gl)TR_	-0.40159	1.2
Q15836	66	Vesicle-associated membrane protein 2	VAMP2	151.95	_ADALQAGASQFETSAAK(gl)LK(gl)R_	0.23269	1.199
P62316	98	Small nuclear ribonucleoprotein Sm D2	SMD2	95.909	_YISK(gl)MFLR_	-0.7407	1.198
Q13433	467	Zinc transporter ZIP6	S39A6	101.53	_KPENDDDVEIK(gl)K_	0.33729	1.187
A0AVT1	739	Ubiquitin-like modifier-activating enzyme 6	UBA6	52.862	_DGSLFWQSPK(gl)RPPSPIK_	0.45132	1.184
P12270	335	Nucleoprotein TPR	TPR	87.676	_AIQDHLLEVEQSK(gl)DQMEK_	0.50387	1.183
P55011	958	Solute carrier family 12 member 2	S12A2	80.245	_DVVVSVEYSK(gl)K_	0.078551	1.183
Q01831	374	DNA repair protein complementing XP-C cells	XPC	49.448	_QEETFAK(gl)GTCR_	0.25895	1.183
Q9H6Y7	272	E3 ubiquitin-protein ligase RNF167	RN167	158.79	_TCPICK(gl)QPVHR_	-0.78031	1.177
P15260	299	Interferon gamma receptor 1	INGR1	75.819	_SATLETK(gl)PESK_	-0.99712	1.176
Q12846	243	Syntaxin-4	STX4	113.4	_IEK(gl)NILSSADYVER_	-0.40858	1.175
Q8NFJ5	348	Retinoic acid-induced protein 3	RAI3	71.879	_AHAWPSPYK(gl)DYEVK_	0.56543	1.174
P31641	6	Sodium- and chloride-dependent taurine transporter	SC6A6	76.035	_EK(gl)LQCLK_	1.5404	1.173
P55011	1017	Solute carrier family 12 member 2	S12A2	134.84	_LLEASTQFQK(gl)K_	1.0479	1.171
Q96GG9	149	DCN1-like protein 1	DCNL1	128.01	_MEQELK(gl)EPGR_	0.87875	1.171
P12004	14	Proliferating cell nuclear antigen	PCNA	47.657	_K(gl)VLEALK_	0.19481	1.169
Q9P0T7	118	Transmembrane protein 9	TMEM9	168.99	_K(gl)PDAYTEQLHNEEENEDAR_	0.52401	1.168
Q13433	483	Zinc transporter ZIP6	S39A6	133.86	_YESQLSTNEEK(gl)VDTDDR_	-0.24089	1.166
P14618	270	Pyruvate kinase PKM	KPYM	65.179	_IISK(gl)IENHEGVR_	0.93692	1.164
P55011	948	Solute carrier family 12 member 2	S12A2	233.14	_SPGTK(gl)DVVVSVEYSK_	-0.098295	1.164
O14763	245	Tumor necrosis factor receptor superfamily member 10B	TR10B	75.548	_VLPYLK(gl)GICSGGGGDPER_	2.5713	1.161
Q9UQE7	180	Structural maintenance of chromosomes protein 3	SMC3	53.038	_KEESISLMK(gl)ETEGK_	2.3246	1.161
O00291	155	Huntingtin-interacting protein 1	HIP1	156.35	_MEYHTK(gl)NPR_	0.86226	1.16
P00352	412	Retinal dehydrogenase 1	AL1A1	62.633	_FK(gl)SLDDVIK_	0.24544	1.159
P17302	144	Gap junction alpha-1 protein	CXA1	83.499	_YGIEEHGK(gl)VK_	0.11579	1.159
P24311	75	Cytochrome c oxidase subunit 7B, mitochondrial	COX7B	77.058	_VTPK(gl)EWR_	-1.1914	1.159
Q9Y287	39	Integral membrane protein 2B	ITM2B	113.93	_SGEEALIIPPDAVAVDCK(gl)DPDDVVPVGQR_	-1.0819	1.159
Q8N0X7	370	Spartin	SPG20	157.86	_EASGTDVK(gl)QLDQGNK_	-0.13375	1.155
O15126	89	Secretory carrier-associated membrane protein 1	SCAM1	248.19	_EHALAQAELLK(gl)R_	0.302	1.154
Q93034	724	Cullin-5	CUL5	78.903	_TQEAIIQIMK(gl)MR_	-0.4242	1.149
P62333	48	26S protease regulatory subunit 10B	PRS10	78.708	_SENDLK(gl)ALQSVGQIVGEVLK_	-0.32923	1.145
P54252	117	Ataxin-3	ATX3	101.3	_SFICNYK(gl)EHWFTVR_	0.20912	1.143
P02792	68	Ferritin light chain	FRIL	57.177	_LLK(gl)MQNQR_	-0.96677	1.142
Q9NPF0	278	CD320 antigen	CD320	51.979	_ESLLLSEQK(gl)TSLP_	-1.9782	1.142
O00161	71	Synaptosomal-associated protein 23	SNP23	48.948	_ETEK(gl)TLTELNK_	0.62337	1.14
P11142	108	Heat shock-related 70 kDa protein 2	HSP72	81.017	_VQVEYK(gl)GETK_	0.4137	1.14
P55011	1118	Solute carrier family 12 member 2	S12A2	193.06	_LHEDDK(gl)EQDIADK_	0.58136	1.14
Q07020	99	60S ribosomal protein L18	RL18	78.616	_LK(gl)VCALR_	-0.62463	1.14
Q8WUF8	333	Protein FAM172A	F172A	85.805	_VTAVALTDSVHNVWHQEAGK(gl)TIR_	-0.34302	1.139
Q9H0X4	36	Protein ITFG3	ITFG3	112.42	_NEDNVK(gl)SAPPQSR_	0.57623	1.137
O15439	515	Multidrug resistance-associated protein 4	MRP4	126.84	_K(gl)DLQLLEDGDLTVIGDR_	-0.32047	1.136
P31641	15	Sodium- and chloride-dependent taurine transporter	SC6A6	143.93	_DFHK(gl)DILKPSPGK_	0.41002	1.13
Q15836	35	Vesicle-associated membrane protein 1	VAMP1	121.73	_VNVDK(gl)VLER_	-0.12186	1.127
P55011	1095	Solute carrier family 12 member 2	S12A2	116	_IDFSDIMVLGDINTK(gl)PK_	0.25776	1.125
Q8NE00	109	Transmembrane protein 104	TM104	61.11	_AEK(gl)RPILSVQR_	-0.35245	1.125
Q13492	324	Phosphatidylinositol-binding clathrin assembly protein	PICAL	68.676	_EK(gl)QAALEEEQAR_	0.67001	1.118
Q969E2	4	Secretory carrier-associated membrane protein 4	SCAM4	118.87	_(ac)SEK(gl)ENNFPPLPK_	-1.2675	1.117
P35998	407	26S protease regulatory subunit 7	PRS7	43.594	_IATEK(gl)DFLEAVNK_	1.7674	1.116
Q9UI14	118	Prenylated Rab acceptor protein 1	PRAF1	70.942	_TLESK(gl)LVLFGR_	1.3377	1.115
Q9Y6I3	117	Epsin-3	EPN3	57.532	_DGK(gl)DQGVNVR_	2.2206	1.115
P08238	180	Putative heat shock protein HSP 90-beta-3	H90B3	61.161	_GTK(gl)VILHLK_	0.75926	1.109
P08670	334	Vimentin	VIME	247.18	_QVQSLTCEVDALK(gl)GTNESLER_	-0.58714	1.108
P15559	23	NAD(P)H dehydrogenase [quinone] 1	NQO1	64.04	_TSFNYAMK(gl)EAAAAALK_	0.61694	1.108
Q9UBQ5	140	Eukaryotic translation initiation factor 3 subunit K	EIF3K	105.53	_K(gl)FICHVVGITYQHIDR_	-0.20891	1.108
O96005	534	Cleft lip and palate transmembrane protein 1	CLPT1	66.056	_LK(gl)SVAHLPWR_	0.74034	1.107
Q9BRY0	36	Zinc transporter ZIP3	S39A3	45.653	_IIETDFEK(gl)AHR_	-0.12743	1.106
Q6P5S7	132	Ribonuclease kappa	RNK	97.64	_K(gl)EYMVR_	0.059693	1.102
P04899	313	Guanine nucleotide-binding protein G(i) subunit alpha-2	GNAI2	124.37	_FEDLNK(gl)R_	-0.85079	1.1
P45973	184	Chromobox protein homolog 5	CBX5	87.363	_LTWHAYPEDAENK(gl)EK_	-0.55501	1.098
O00767	196	Acyl-CoA desaturase	ACOD	129.29	_EK(gl)GSTLDLSDLEAEK_	-0.45693	1.094
O95197	1018	Reticulon-3	RTN3	74.464	_SIVEK(gl)IQAK_	0.00059715	1.094
P20020	747	Plasma membrane calcium-transporting ATPase 2	AT2B2	172.21	_NEK(gl)GEIEQER_	0.12611	1.094
Q9ULJ6	611	Zinc finger MIZ domain-containing protein 1	ZMIZ1	45.438	_SDLELQFK(gl)CYHHEDR_	0.98341	1.094
P55011	833	Solute carrier family 12 member 2	S12A2	127.56	_QAMK(gl)EMSIDQAK_	0.88717	1.092
Q9NQC3	1171	Reticulon-4	RTN4	46.249	_HQAQIDHYLGLANK(gl)NVK_	0.64085	1.092
Q16719	96	Kynureninase	KYNU	102.52	_WAK(gl)IAAYGHEVGK_	-0.35035	1.09
Q6P2Q9	1344	Pre-mRNA-processing-splicing factor 8	PRP8	98.942	_WSK(gl)QTDVGITHFR_	-0.70494	1.09
Q03135	26	Caveolin-1	CAV1	113.67	_EQGNIYK(gl)PNNK_	0.69697	1.089
P00352	495	Retinal dehydrogenase 1	AL1A1	120.31	_TVTVK(gl)ISQK_	0.043102	1.088
P55072	217	Transitional endoplasmic reticulum ATPase	TERA	107.65	_QLAQIK(gl)EMVELPLR_	0.10264	1.088
P04406	194	Glyceraldehyde-3-phosphate dehydrogenase	G3P	99.283	_TVDGPSGK(gl)LWR_	1.4034	1.087
Q9BTU6	268	Phosphatidylinositol 4-kinase type 2-alpha	P4K2A	99.092	_VGSFQLFVEGYK(gl)DADYWLR_	0.4511	1.086
Q9H3Z4	72	DnaJ homolog subfamily C member 5	DNJC5	106.3	_EINNAHAILTDATK(gl)R_	0.22655	1.085
P05556	768	Integrin beta-1	ITB1	97.565	_EFAK(gl)FEK(gl)EK_	1.2513	1.083
P61586	135	Transforming protein RhoA	RHOA	125.82	_MK(gl)QEPVKPEEGR_	-0.22676	1.083
P45974	743	Ubiquitin carboxyl-terminal hydrolase 5	UBP5	98.523	_DQALK(gl)ALR_	0.1611	1.081
O75367	123	Core histone macro-H2A.1	H2AY	101.3	_GK(gl)LEAIITPPPAK_	0.50575	1.08
P53801	169	Pituitary tumor-transforming gene 1 protein-interacting protein	PTTG	110.08	_YGLFK(gl)EENPYAR_	0.27836	1.077
P62906	106	60S ribosomal protein L10a	RL10A	54.556	_K(gl)YDAFLASESLIK_	0.59261	1.077
Q68D91	226	Metallo-beta-lactamase domain-containing protein 2	MBLC2	77.506	_GLVEK(gl)VLPGHFNTFGAER_	0.88125	1.077
O15374	211	Monocarboxylate transporter 5	MOT5	117.57	_DK(gl)GSSLSAHGPEAHATETHCHETEESTIK_	0.95	1.076
Q00610	1609	Clathrin heavy chain 1	CLH1	74.301	_EYLTK(gl)VDK_	0.36001	1.075
P62805	32	Histone H4	H4	149.49	_DNIQGITK(gl)PAIR_	-0.16796	1.074
P60842	309	Eukaryotic initiation factor 4A-I	IF4A1	56.514	_DFTVSAMHGDMDQK(gl)ER_	-0.2863	1.073
Q96FW1	84	Ubiquitin thioesterase OTUB1	OTUB1	73.499	_K(gl)TRPDGNCFYR_	-0.35475	1.07
Q8NFJ5	285	Retinoic acid-induced protein 3	RAI3	114.52	_NPMDYPVEDAFCK(gl)PQLVK_	-1.0671	1.069
Q92900	790	Regulator of nonsense transcripts 1	RENT1	72.492	_ITTK(gl)LLK_	0.52845	1.068
P16070	705	CD44 antigen	CD44	71.136	_KPSGLNGEASK(gl)SQEMVHLVNK_	1.1285	1.066
O94826	168	Mitochondrial import receptor subunit TOM70	TOM70	86.882	_AAAFEQLQK(gl)WK_	0.1093	1.065
P23458	249	Tyrosine-protein kinase JAK1	JAK1	153.08	_DFLK(gl)EFNNK_	0.67609	1.065
O60291	101	E3 ubiquitin-protein ligase MGRN1	MGRN1	180.64	_YK(gl)DDADSPTEDGDKPR_	0.63068	1.056
Q8IVF2	185	Protein AHNAK2	AHNK2	51.463	_ILQYSEPYK(gl)VQFK_	1.3561	1.055
Q9UNM6	115	26S proteasome non-ATPase regulatory subunit 13	PSD13	54.004	_SSDEAVILCK(gl)TAIGALK_	0.23683	1.055
Q15836	42	Vesicle-associated membrane protein 1	VAMP1	155.11	_DQK(gl)LSELDDR_	0.2723	1.054
Q9NPJ6	98	Mediator of RNA polymerase II transcription subunit 4	MED4	80.96	_IHHEMQVLEK(gl)EVEK_	0.6078	1.052
P52895	270	Aldo-keto reductase family 1 member C2	AK1C2	156.14	_GVVVLAK(gl)SYNEQR_	0.64844	1.051
Q9NQX7	20	Integral membrane protein 2C	ITM2C	121.38	_ADK(gl)ASASAPAPASATEILLTPAR_	-3.8134	1.051
O00159	868	Unconventional myosin-Ic	MYO1C	136.53	_SISPEWK(gl)QQLQQK_	0.13685	1.05
Q9NQX7	14	Integral membrane protein 2C	ITM2C	58.885	_ISFQPAVAGIK(gl)GDK_	0.55803	1.05
Q9NV92	193	NEDD4 family-interacting protein 2	NFIP2	128.06	_AK(gl)AAAMAAAAAETSQR_	-0.88479	1.048
Q6NZI2	161	Polymerase I and transcript release factor	PTRF	52.576	_VMIYQDEVK(gl)LPAK_	1.6587	1.047
P15260	279	Interferon gamma receptor 1	INGR1	60.91	_EK(gl)SIILPK_	1.007	1.041
P63165	48	Small ubiquitin-related modifier 1	SUMO1	80.438	_LK(gl)ESYCQR_	-1.6748	1.04
Q86UP2	842	Kinectin	KTN1	92.65	_ALK(gl)EEIGNVQLEK_	-1.4365	1.04
Q63HN8	1079	E3 ubiquitin-protein ligase RNF213	RN213	143.24	_ILANVTEDAK(gl)R_	0.39121	1.039
P12814	331	Alpha-actinin-1	ACTN1	122.14	_VQEK(gl)CQLEINFNTLQTK_	0.22123	1.036
Q7Z6Z7	3345	E3 ubiquitin-protein ligase HUWE1	HUWE1	102.07	_HVLDTLIQLAK(gl)VFPSHFTQQR_	-0.28205	1.034
P45974	423	Ubiquitin carboxyl-terminal hydrolase 5	UBP5	86.944	_ALIGK(gl)GHPEFSTNR_	0.29221	1.033
P53355	939	Death-associated protein kinase 1	DAPK1	73.834	_LFVLDAGASGSK(gl)DMK_	2.0428	1.033
P62987	48	Polyubiquitin-B	UBB	167.2	_LIFAGK(gl)QLEDGR_	-0.48432	1.033
P21796	274	Voltage-dependent anion-selective channel protein 1	VDAC1	107.69	_NVNAGGHK(gl)LGLGLEFQA_	0.074587	1.032
Q15843	48	NEDD8	NEDD8	106.67	_LIYSGK(gl)QMNDEK_	1.1961	1.032
P30556	230	Type-1 angiotensin II receptor	AGTR1	64.841	_AYEIQK(gl)NKPR_	0.45323	1.03
Q16531	1067	DNA damage-binding protein 1	DDB1	108.7	_SVGK(gl)IEHSFWR_	-0.46737	1.03
Q9Y287	13	Integral membrane protein 2B	ITM2B	130.61	_VTFNSALAQK(gl)EAK_	-0.86298	1.03
P63104	85	14-3-3 protein zeta/delta	1433Z	88.819	_EK(gl)IETELR_	-0.27312	1.028
Q15800	284	Methylsterol monooxygenase 1	MSMO1	86.944	_IFGTDSQYNAYNEK(gl)R_	-0.3104	1.028
P41250	197	Glycine--tRNA ligase	SYG	120.7	_TSGHVDK(gl)FADFMVK_	0.87083	1.026
Q9H6Y7	210	E3 ubiquitin-protein ligase RNF167	RN167	82.305	_LTK(gl)EQLK_	0.16515	1.024
P62333	20	26S protease regulatory subunit 10B	PRS10	91.549	_LLEHK(gl)EIDGR_	0.22906	1.023
P16070	715	CD44 antigen	CD44	195.3	_SQEMVHLVNK(gl)ESSETPDQFMTADETR_	0.26488	1.022
P31641	19	Sodium- and chloride-dependent taurine transporter	SC6A6	89.08	_DILK(gl)PSPGK_	0.25287	1.021
Q14254	370	Flotillin-2	FLOT2	53.625	_MALVLEALPQIAAK(gl)IAAPLTK_	0.085145	1.019
Q86VP1	561	Tax1-binding protein 1	TAXB1	62.528	_YADELAK(gl)MELK_	0.020232	1.019
P00352	139	Retinal dehydrogenase 1	AL1A1	93.561	_YCAGWADK(gl)IQGR_	-1.678	1.017
P11142	56	Heat shock cognate 71 kDa protein	HSP7C	56.488	_LIGDAAK(gl)NQVAMNPTNTVFDAK_	-0.92577	1.017
P51572	167	B-cell receptor-associated protein 31	BAP31	171.71	_GAAVDGGK(gl)LDVGNAEVK_	-0.33839	1.017
P02545	470	Prelamin-A/C	LMNA	86.944	_SNEDQSMGNWQIK(gl)R_	1.3304	1.016
Q9BT67	63	NEDD4 family-interacting protein 1	NFIP1	76.237	_DESGFPK(gl)PPSYNVATTLPSYDEAER_	-0.90305	1.016
O60291	164	E3 ubiquitin-protein ligase MGRN1	MGRN1	143.42	_SPSLQSETVHYK(gl)R_	1.6189	1.011
P16070	739	CD44 antigen	CD44	74.562	_NLQNVDMK(gl)IGV_	-0.18505	1.011
O43169	35	Cytochrome b5 type B	CYB5B	120.53	_NSLK(gl)ELWLVIHGR_	0.0044916	1.01
Q8WWI5	648	Choline transporter-like protein 1	CTL1	67.385	_ELK(gl)PMASGASSA_	-0.26388	1.007
P08069	1033	Insulin-like growth factor 1 receptor	IGF1R	61.11	_VAIK(gl)TVNEAASMR_	-1.1032	1.006
Q93050	288	V-type proton ATPase 116 kDa subunit a isoform 1	VPP1	105.1	_VLQAAAK(gl)NIR_	-0.1855	1.006
P33527	936	Multidrug resistance-associated protein 1	MRP1	110.44	_HHNSTAELQK(gl)AEAK_	-0.24699	1.005
Q86VP1	571	Tax1-binding protein 1	TAXB1	46.475	_EQVK(gl)IAENVK_	0.74268	1.004
O15374	238	Monocarboxylate transporter 5	MOT5	92.231	_GSSLSAHGPEAHATETHCHETEESTIK(gl)DSTTQK_	0.14976	1.003
P27105	20	Erythrocyte band 7 integral membrane protein	STOM	147.62	_LPDSFK(gl)DSPSK_	-0.65875	1.003
P04899	21	Guanine nucleotide-binding protein G(i) subunit alpha-2	GNAI2	83.614	_MIDK(gl)NLR_	-0.13701	0.999
P49189	68	4-trimethylaminobutyraldehyde dehydrogenase	AL9A1	119.53	_IWSQK(gl)SGMER_	-1.2892	0.998
P61088	92	Ubiquitin-conjugating enzyme E2 N	UBE2N	71.614	_ICLDILK(gl)DK_	-0.83427	0.994
P80723	79	Brain acid soluble protein 1	BASP1	103.91	_DAAAAK(gl)EEAPK_	0.011565	0.993
Q9C0B5	224	Probable palmitoyltransferase ZDHHC8	ZDHC8	134.98	_TTNEQVTGK(gl)FR_	-1.5843	0.993
P00352	398	Retinal dehydrogenase 1	AL1A1	60.657	_IAK(gl)EEIFGPVQQIMK_	1.9619	0.991
P26006	1031	Integrin alpha-3	ITA3	108.24	_ALYEAK(gl)R_	-0.072085	0.991
Q03135	39	Caveolin-1	CAV1	174.59	_AMADELSEK(gl)QVYDAHTK_	0.39317	0.991
Q99460	302	26S proteasome non-ATPase regulatory subunit 1	PSMD1	86.488	_DSDSMETEEK(gl)TSSAFVGK_	0.16051	0.991
P17980	146	26S protease regulatory subunit 6A	PRS6A	78.759	_LK(gl)PGDLVGVNK_	1.9607	0.99
P63096	248	Guanine nucleotide-binding protein G(k) subunit alpha	GNAI3	83.869	_MHESMK(gl)LFDSICNNK_	0.42794	0.989
Q86YT6	787	E3 ubiquitin-protein ligase MIB1	MIB1	49.395	_GQSPLDLCPDPNLCK(gl)ALAK_	0.48461	0.988
Q7RTY0	420	Monocarboxylate transporter 13	MOT13	66.486	_VPLPK(gl)EGLEED_	-0.17947	0.986
P53985	224	Monocarboxylate transporter 1	MOT1	161.04	_K(gl)DLHDANTDLIGR_	0.31401	0.984
P30153	266	Serine/threonine-protein phosphatase 2A 65 kDa regulatory subunit A alpha isoform	2AAA	42.843	_YMVADK(gl)FTELQK_	0.89551	0.979
P45974	360	Ubiquitin carboxyl-terminal hydrolase 5	UBP5	195.03	_LEK(gl)IFQNAPTDPTQDFSTQVAK_	0.27633	0.978
P62158	78	Calmodulin	CALM	98.105	_MK(gl)DTDSEEEIR_	0.076843	0.978
Q8TCT9	361	Minor histocompatibility antigen H13	HM13	83.404	_DPAAVTESK(gl)EGTEASASK_	1.074	0.978
P41440	479	Folate transporter 1	S19A1	174.52	_SAAEEK(gl)AAQALSVQDK_	-1.0057	0.977
P51665	100	26S proteasome non-ATPase regulatory subunit 7	PSMD7	78.324	_IVGWYHTGPK(gl)LHK_	0.43376	0.974
Q16186	21	Proteasomal ubiquitin receptor ADRM1	ADRM1	99.439	_GASNK(gl)YLVEFR_	-0.72861	0.973
Q16186	34	Proteasomal ubiquitin receptor ADRM1	ADRM1	158.11	_MSLK(gl)GTTVTPDKR_	-0.50011	0.973
P17980	276	26S protease regulatory subunit 6A	PRS6A	67.334	_DAFALAK(gl)EK_	-0.29287	0.969
P62987	11	Polyubiquitin-B	UBB	268.25	_TLTGK(gl)TITLEVEPSDTIENVK_	0.64218	0.969
P07099	52	Epoxide hydrolase 1	HYEP	56.29	_EDDSIRPFK(gl)VETSDEEIHDLHQR_	0.004122	0.968
P07355	104	Putative annexin A2-like protein	AXA2L	128.07	_SALSGHLETVILGLLK(gl)TPAQYDASELK_	-0.30414	0.967
Q12846	260	Syntaxin-4	STX4	157.86	_GQEHVK(gl)TALENQK_	-0.21953	0.967
Q9H3U5	460	Major facilitator superfamily domain-containing protein 1	MFSD1	139.76	_QREEIK(gl)FSHTE_	0.36903	0.967
P45974	184	Ubiquitin carboxyl-terminal hydrolase 5	UBP5	84.821	_HAFSLK(gl)QLDNPAR_	-0.81023	0.959
P23634	561	Plasma membrane calcium-transporting ATPase 4	AT2B4	54.198	_NEVPEEK(gl)LYK_	1.8923	0.955
P80723	52	Brain acid soluble protein 1	BASP1	59.252	_ESEPQAAAEPAEAK(gl)EGK_	0.24452	0.955
P16435	487	NADPH--cytochrome P450 reductase	NCPR	70.808	_INK(gl)GVATNWLR_	0.90649	0.954
Q9H9B1	827	Histone-lysine N-methyltransferase EHMT1	EHMT1	70.563	_YLIK(gl)AGALVDPK_	-0.14207	0.952
Q16401	147	26S proteasome non-ATPase regulatory subunit 5	PSMD5	99.305	_AAIK(gl)SLSR_	0.1324	0.951
P55011	1127	Solute carrier family 12 member 2	S12A2	77.732	_MK(gl)EDEPWR_	-1.7751	0.95
P12270	315	Nucleoprotein TPR	TPR	61.593	_LLK(gl)EAGEANK_	0.47076	0.948
P49447	240	Cytochrome b561	CY561	101.86	_RPSQAEEQALSMDFK(gl)TLTEGDSPGSQ_	-0.51951	0.946
Q14152	694	Eukaryotic translation initiation factor 3 subunit A	EIF3A	52.716	_K(gl)IDYFER_	1.603	0.946
P29401	254	Transketolase	TKT	54.764	_GITGVEDK(gl)ESWHGKPLPK_	-0.75753	0.943
P33527	814	Multidrug resistance-associated protein 1	MRP1	84.352	_HIFENVIGPK(gl)GMLK_	0.5548	0.943
P31641	37	Sodium- and chloride-dependent taurine transporter	SC6A6	109.04	_SPGTRPEDEAEGK(gl)PPQR_	0.052519	0.942
Q96FL8	536	Multidrug and toxin extrusion protein 1	S47A1	43.794	_QEEPLPEHPQDGAK(gl)LSR_	1.5304	0.942
Q8IVM0	181	Coiled-coil domain-containing protein 50	CCD50	85.976	_K(gl)LQEEELLATQVDMR_	-0.36762	0.941
P30153	188	Serine/threonine-protein phosphatase 2A 65 kDa regulatory subunit A beta isoform	2AAB	78.342	_AAASK(gl)LGEFAK_	1.142	0.94
P61326	61	Protein mago nashi homolog 2	MGN2	71.379	_SVMEELK(gl)R_	-0.53806	0.938
Q14254	100	Flotillin-2	FLOT2	188.27	_NVQDIK(gl)NVVLQTLEGHLR_	0.16074	0.938
P05556	784	Integrin beta-1	ITB1	118.19	_WDTGENPIYK(gl)SAVTTVVNPK_	-0.1076	0.936
P08195	171	4F2 cell-surface antigen heavy chain	4F2	132.97	_EELLK(gl)VAGSPGWVR_	0.25744	0.934
Q07955	138	Serine/arginine-rich splicing factor 1	SRSF1	108.71	_VVVSGLPPSGSWQDLK(gl)DHMR_	-0.12635	0.933
P11166	245	Solute carrier family 2, facilitated glucose transporter member 1	GTR1	161.19	_GTADVTHDLQEM(ox)K(gl)EESR_	0.12306	0.932
Q9BT67	83	NEDD4 family-interacting protein 1	NFIP1	141.73	_TK(gl)AEATIPLVPGRDEDFVGR_	0.42948	0.932
Q76L83	370	Putative Polycomb group protein ASXL2	ASXL2	171.05	_VEPWK(gl)EQFFESYYGQSSGLSLEDSK_	0.47474	0.931
P26006	1038	Integrin alpha-3	ITA3	131.06	_AEMK(gl)SQPSETER_	-0.60039	0.93
Q92769	90	Histone deacetylase 1	HDAC1	71.98	_SIRPDNMSEYSK(gl)QMQR_	-0.33568	0.93
P07108	77	Acyl-CoA-binding protein	ACBP	70.399	_AYINK(gl)VEELK_	-0.19199	0.929
Q9NX52	21	Rhomboid-related protein 2	RHBL2	110.08	_EMK(gl)EELEEEEK_	0.10897	0.928
P07099	197	Epoxide hydrolase 1	HYEP	105.98	_K(gl)GFNSVATAR_	1.9055	0.927
Q03135	5	Caveolin-1	CAV1	173.98	_(ac)SGGK(gl)YVDSEGHLYTVPIR_	0.25339	0.927
P62987	29	Polyubiquitin-B	UBB	190.19	_AK(gl)IQDK(gl)EGIPPDQQR_	0.18199	0.924
Q9H3U5	249	Major facilitator superfamily domain-containing protein 1	MFSD1	66.056	_EQGK(gl)TGEVIK_	0.6912	0.924
P49795	138	Regulator of G-protein signaling 19	RGS19	112.42	_AEANQHVVDEK(gl)AR_	0.51277	0.923
P78310	271	Coxsackievirus and adenovirus receptor	CXAR	66.056	_YEK(gl)EVHHDIR_	0.40262	0.921
Q9BXS4	302	Transmembrane protein 59	TMM59	84.508	_SK(gl)TEDHEEAGPLPTK_	0.18649	0.919
P00533	708	Epidermal growth factor receptor	EGFR	80.455	_ILK(gl)ETEFK_	0.057438	0.918
P16070	681	CD44 antigen	CD44	163.99	_K(gl)LVINSGNGAVEDR_	1.1513	0.917
O95807	19	Transmembrane protein 50A	TM50A	143.97	_CSECIDWGEK(gl)R_	0.090831	0.916
P33527	636	Multidrug resistance-associated protein 1	MRP1	141	_RPVK(gl)DGGGTNSITVR_	-0.41942	0.916
O15258	14	Protein RER1	RER1	94.387	_SEGDSVGESVHGK(gl)PSVVYR_	0.16245	0.913
O75367	285	Core histone macro-H2A.1	H2AY	96.379	_FVIHCNSPVWGADK(gl)CEELLEK_	-0.1011	0.91
P62191	69	26S protease regulatory subunit 4	PRS4	106.32	_IK(gl)DYLLMEEEFIR_	0.9166	0.909
P53396	991	ATP-citrate synthase	ACLY	113.62	_VQILK(gl)DYVR_	-0.19476	0.908
Q9UPY5	37	Cystine/glutamate transporter	XCT	120.06	_EPPGQEK(gl)VQLK_	-0.19608	0.907
P30512	340	HLA class I histocompatibility antigen, A-74 alpha chain	1A74	83.312	_K(gl)GGSYSQAASSDSAQGSDMSLTACK_	0.13345	0.906
Q9H6Y7	214	E3 ubiquitin-protein ligase RNF167	RN167	67.519	_EQLK(gl)QIPTHDYQK_	0.7235	0.906
Q7Z6Z7	3452	E3 ubiquitin-protein ligase HUWE1	HUWE1	142.43	_SSLLTEK(gl)LLR_	-0.15633	0.905
Q9H9Y6	844	DNA-directed RNA polymerase I subunit RPA2	RPA2	117.2	_SK(gl)ENCVVDNIK_	-0.031543	0.905
P02545	171	Prelamin-A/C	LMNA	64.244	_GQVAK(gl)LEAALGEAK_	-0.014939	0.902
P12830	738	Cadherin-1	CADH1	108.63	_AVVK(gl)EPLLPPEDDTR_	0.73423	0.902
P29401	260	Transketolase	TKT	128.35	_ESWHGK(gl)PLPK_	1.8081	0.902
Q8IXI2	187	Mitochondrial Rho GTPase 1	MIRO1	109.66	_PACIK(gl)ALTR_	0.2412	0.902
P30825	629	High affinity cationic amino acid transporter 1	CTR1	113.67	_TPDGNLDQCK(gl)_	0.22718	0.898
P25787	70	Proteasome subunit alpha type-2	PSA2	163.68	_VEPITK(gl)HIGLVYSGM(ox)GPDYR_	1.1607	0.895
P52209	377	6-phosphogluconate dehydrogenase, decarboxylating	6PGD	109.01	_IK(gl)DAFDR_	0.0319	0.894
Q96BS2	33	Calcineurin B homologous protein 3	CHP3	68.463	_FK(gl)QLSGDQPTIR_	-0.3734	0.894
Q9BXS4	315	Transmembrane protein 59	TMM59	209.23	_TEDHEEAGPLPTK(gl)VNLAHSEI_	-0.29375	0.893
Q9UKJ5	117	Cysteine-rich hydrophobic domain 2 protein	CHIC2	186.17	_SIEK(gl)LLEWENNR_	-0.067909	0.892
P62158	31	Calmodulin	CALM	144.29	_DGDGTITTK(gl)ELGTVMR_	-0.040121	0.889
P62879	23	Guanine nucleotide-binding protein G(I)/G(S)/G(T) subunit beta-2	GBB2	102.07	_K(gl)ACGDSTLTQITAGLDPVGR_	0.19008	0.887
O00767	341	Acyl-CoA desaturase	ACOD	62.558	_VSK(gl)AAILAR_	0.72254	0.886
P05556	774	Integrin beta-1	ITB1	137.8	_MNAK(gl)WDTGENPIYK_	0.5825	0.886
Q01650	25	Large neutral amino acids transporter small subunit 1	LAT1	113.65	_EK(gl)MLAAK(gl)SADGSAPAGEGEGVTLQR_	0.88349	0.885
Q86WA9	600	Sodium-independent sulfate anion transporter	S2611	108.72	_EDSILDQK(gl)VALLK_	0.66131	0.881
Q8TCJ2	513	Dolichyl-diphosphooligosaccharide--protein glycosyltransferase subunit STT3B	STT3B	68.132	_NQGNLYDK(gl)AGK_	-2.6638	0.88
Q9NS91	218	E3 ubiquitin-protein ligase RAD18	RAD18	133.76	_VDCPVCGVNIPESHINK(gl)HLDSCLSR_	0.20202	0.879
O94826	233	Mitochondrial import receptor subunit TOM70	TOM70	76.035	_VLK(gl)LLGK_	0.0114	0.875
P00387	163	NADH-cytochrome b5 reductase 3	NB5R3	65.465	_FAIRPDK(gl)K_	-0.5823	0.875
Q9H0U4	116	Ras-related protein Rab-1A	RAB1A	122.64	_YASENVNK(gl)LLVGNK_	-0.10271	0.875
Q13740	563	CD166 antigen	CD166	86.944	_HVNK(gl)DLGNMEENKK_	-0.39638	0.873
Q8IVM0	157	Coiled-coil domain-containing protein 50	CCD50	110.08	_VMK(gl)EAVSTPSR_	0.69216	0.873
P08670	445	Vimentin	VIME	102.52	_TLLIK(gl)TVETR_	-0.3685	0.872
Q8IX12	1054	Cell division cycle and apoptosis regulator protein 1	CCAR1	157.2	_AEVEQK(gl)LQLLEEK_	0.094871	0.871
P37173	205	TGF-beta receptor type-2	TGFR2	145.91	_LSSTWETGK(gl)TR_	0.68625	0.87
Q92887	728	Canalicular multispecific organic anion transporter 1	MRP2	143.76	_DNILFGTEFNEK(gl)R_	1.5705	0.868
P11142	512	Heat shock cognate 71 kDa protein	HSP7C	56.432	_LSK(gl)EDIER_	0.011867	0.867
Q93009	420	Ubiquitin carboxyl-terminal hydrolase 7	UBP7	76.82	_FMYDPQTDQNIK(gl)INDR_	1.3048	0.866
Q9BVX2	17	Transmembrane protein 106C	T106C	75.764	_K(gl)QEDDRDGLLAER_	-0.56559	0.866
P51809	172	Vesicle-associated membrane protein 7	VAMP7	97.904	_TENLVDSSVTFK(gl)TTSR_	-0.19854	0.865
Q96CS3	167	FAS-associated factor 2	FAF2	198.51	_AHPVFYQGTYSQALNDAK(gl)R_	-0.46496	0.862
Q9BVT8	129	Transmembrane and ubiquitin-like domain-containing protein 1	TMUB1	89.301	_AWPHDTIGSLK(gl)R_	0.52801	0.862
P07437	324	Tubulin beta-2B chain	TBB2B	148.7	_MSMK(gl)EVDEQMLNVQNK_	0.60242	0.859
Q9NWD8	308	Transmembrane protein 248	TM248	93.106	_QSNPEFCPEK(gl)VALAEA_	2.1543	0.857
Q9Y666	990	Solute carrier family 12 member 7	S12A7	84.244	_LIAEK(gl)YR_	-1.342	0.854
Q5W0Z9	96	Probable palmitoyltransferase ZDHHC20	ZDH20	88.495	_YEK(gl)EFSQER_	0.45071	0.853
Q9H6Y7	223	E3 ubiquitin-protein ligase RNF167	RN167	108.5	_QIPTHDYQK(gl)GDQYDVCAICLDEYEDGDK_	-0.085974	0.851
O14672	721	Disintegrin and metalloproteinase domain-containing protein 10	ADA10	98.942	_LPPPKPLPGTLK(gl)R_	0.54187	0.85
Q96IV0	204	Peptide-N(4)-(N-acetyl-beta-glucosaminyl)asparagine amidase	NGLY1	118.28	_ALACIPVQELK(gl)R_	-0.20887	0.849
Q9NS91	197	E3 ubiquitin-protein ligase RAD18	RAD18	145.69	_RPEPPSTSTLK(gl)QVTK_	-0.30238	0.849
P14923	448	Junction plakoglobin	PLAK	119	_AGDK(gl)DDITEPAVCALR_	-1.2031	0.848
Q9Y277	15	Voltage-dependent anion-selective channel protein 3	VDAC3	101.25	_AAK(gl)DVFNK_	0.14121	0.848
P62987	63	Polyubiquitin-B	UBB	295.12	_TLSDYNIQK(gl)ESTLHLVLR_	0.045963	0.847
O95562	6	Vesicle transport protein SFT2B	SFT2B	178.67	_K(gl)VLSGQDTEDR_	0.092152	0.846
P07737	126	Profilin-1	PROF1	157.97	_EGVHGGLINK(gl)K_	-0.4334	0.846
P55011	252	Solute carrier family 12 member 2	S12A2	127.2	_LLRPSLAELHDELEK(gl)EPFEDGFANGEESTPTR_	-0.48773	0.844
Q96BD0	353	Solute carrier organic anion transporter family member 4A1	SO4A1	89.43	_AAEMHQLK(gl)DSSR_	-0.2612	0.844
Q9Y666	1008	Solute carrier family 12 member 7	S12A7	136.24	_DLFSMK(gl)PDQSNVR_	-0.18202	0.844
Q9NVM9	167	Protein asunder homolog	ASUN	65.043	_IICITNAK(gl)SDSHVR_	0.53498	0.842
P62987	6	Polyubiquitin-B	UBB	133.42	_MQIFVK(gl)TLTGK_	-0.15701	0.841
Q9UPY5	30	Cystine/glutamate transporter	XCT	180.27	_LPSLGNK(gl)EPPGQEK_	0.018049	0.841
Q99460	319	26S proteasome non-ATPase regulatory subunit 1	PSMD1	80.905	_TPEASPEPK(gl)DQTLK_	0.49445	0.84
P63096	271	Guanine nucleotide-binding protein G(k) subunit alpha	GNAI3	53.775	_K(gl)DLFEEK_	-0.18977	0.839
Q8TCT9	61	Minor histocompatibility antigen H13	HM13	188.4	_GK(gl)NASDMPETITSR_	0.8613	0.839
Q9UNM6	161	26S proteasome non-ATPase regulatory subunit 13	PSD13	57.045	_FYDLSSK(gl)YYQTIGNHASYYK_	0.62102	0.839
P17302	258	Gap junction alpha-1 protein	CXA1	92.563	_SDPYHATSGALSPAK(gl)DCGSQK_	-0.39751	0.838
Q6UWE0	520	E3 ubiquitin-protein ligase LRSAM1	LRSM1	92.039	_WALSSLLQQLLK(gl)EK_	-0.26985	0.836
P60900	102	Proteasome subunit alpha type-6	PSA6	120.15	_YEAANWK(gl)YK_	-0.40011	0.833
Q01082	593	Spectrin beta chain, non-erythrocytic 1	SPTB2	84.68	_GVNASAQK(gl)FATDGEGYKPCDPQVIR_	0.3448	0.829
Q8IVM0	129	Coiled-coil domain-containing protein 50	CCD50	45.661	_K(gl)HFPEFPATR_	-0.031188	0.829
O15162	132	Phospholipid scramblase 1	PLS1	121.5	_YEIK(gl)NSFGQR_	0.98206	0.828
P50148	102	Guanine nucleotide-binding protein G(q) subunit alpha	GNAQ	126.24	_IPYK(gl)YEHNK_	0.96277	0.828
Q9UHE8	30	Metalloreductase STEAP1	STEA1	90.379	_NLEEDDYLHK(gl)DTGETSMLK_	1.0632	0.827
Q969G5	84	Protein kinase C delta-binding protein	PRDBP	167.28	_SHDTTSNTLAQLLAK(gl)AER_	0.11932	0.826
P31689	32	DnaJ homolog subfamily A member 1	DNJA1	67.334	_LALK(gl)YHPDK_	-0.69203	0.823
P62834	5	Ras-related protein Rap-1b	RAP1B	55.815	_EYK(gl)LVVLGSGGVGK_	0.65546	0.822
P29401	232	Transketolase	TKT	54.094	_AFGQAK(gl)HQPTAIIAK_	0.071899	0.82
O00422	74	Histone deacetylase complex subunit SAP18	SAP18	127.32	_ELTSLVK(gl)EVYPEAR_	0.42141	0.817
P33527	290	Multidrug resistance-associated protein 1	MRP1	109.72	_ESSK(gl)VDANEEVEALIVK_	0.0079739	0.816
Q96PD2	560	Discoidin, CUB and LCCL domain-containing protein 2	DCBD2	198.23	_K(gl)TEGTYDLPYWDR_	0.026284	0.816
Q7Z5G4	95	Golgin subfamily A member 7	GOGA7	155.99	_VSK(gl)YIQEQNEK_	-0.27899	0.815
P49720	77	Proteasome subunit beta type-3	PSB3	55.314	_LNLYELK(gl)EGR_	-1.0826	0.812
Q9C0B5	82	Palmitoyltransferase ZDHHC5	ZDHC5	155.47	_AEEDEDK(gl)EDDFR_	0.23082	0.812
O75204	25	Transmembrane protein 127	TM127	58.098	_SPGGSALPK(gl)QPER_	-1.4343	0.81
Q99758	512	ATP-binding cassette sub-family A member 3	ABCA3	144.1	_EEEDSDPEK(gl)ALR_	0.79265	0.81
P35998	116	26S protease regulatory subunit 7	PRS7	85.676	_YIINVK(gl)QFAK_	-0.17771	0.809
P84090	12	Enhancer of rudimentary homolog	ERH	139.58	_(ac)SHTILLVQPTK(gl)RPEGR_	-0.79426	0.809
P29317	578	Ephrin type-A receptor 2	EPHA2	64.298	_QSPEDVYFSK(gl)SEQLKPLK_	0.27012	0.806
P62987	33	Polyubiquitin-B	UBB	154.72	_IQDK(gl)EGIPPDQQR_	-2.1859	0.805
Q99460	890	26S proteasome non-ATPase regulatory subunit 1	PSMD1	55.011	_VMPAQLK(gl)VLTMPETCR_	-0.11775	0.805
Q9H3Z4	41	DnaJ homolog subfamily A member 4	DNJA4	67.334	_LALK(gl)YHPDK_	-0.69203	0.805
O00410	800	Importin-5	IPO5	44.349	_AK(gl)LEEHFK_	1.2315	0.804
O95832	201	Claudin-1	CLD1	52.247	_PYPK(gl)PAPSSGK_	-0.42592	0.803
Q93050	666	V-type proton ATPase 116 kDa subunit a isoform 1	VPP1	119.74	_K(gl)HLGTLNFGGIR_	0.64823	0.801
O60503	723	Adenylate cyclase type 9	ADCY9	48.568	_EK(gl)TDAHFVDVIK_	-0.16024	0.8
Q00839	333	Heterogeneous nuclear ribonucleoprotein U	HNRPU	72.23	_GK(gl)VCFEMK_	-0.48725	0.8
Q99808	255	Equilibrative nucleoside transporter 1	S29A1	83.182	_LDLISK(gl)GEEPR_	0.80785	0.798
Q9NP59	240	Solute carrier family 40 member 1	S40A1	73.435	_AGLK(gl)EEETELK_	-0.7711	0.797
Q8IVM0	152	Coiled-coil domain-containing protein 50	CCD50	139.58	_AYADSYYYEDGGMK(gl)PR_	-0.20001	0.796
Q14764	444	Major vault protein	MVP	124.6	_DTAK(gl)SLQPLAPR_	-0.16888	0.795
Q9UPU5	1764	Ubiquitin carboxyl-terminal hydrolase 24	UBP24	105.52	_MWNK(gl)ELYVR_	-0.32701	0.795
P63096	132	Guanine nucleotide-binding protein G(i) subunit alpha-1	GNAI1	101.71	_LWK(gl)DSGVQACFNR_	0.42087	0.793
Q96PD2	586	Discoidin, CUB and LCCL domain-containing protein 2	DCBD2	101.53	_QFLPAK(gl)AVDHEETPVR_	0.30747	0.793
Q99808	249	Equilibrative nucleoside transporter 1	S29A1	159.64	_LEGPGEQETK(gl)LDLISK_	-0.5614	0.793
Q99942	93	E3 ubiquitin-protein ligase RNF5	RNF5	90.05	_LK(gl)TPPRPQGQR_	0.30295	0.791
P20700	532	Lamin-B1	LMNB1	148.62	_VILK(gl)NSQGEEVAQR_	-0.53979	0.789
Q9NR09	2270	Baculoviral IAP repeat-containing protein 6	BIRC6	104.24	_GSSYK(gl)LLVEQAK_	-0.37076	0.789
Q13740	572	CD166 antigen	CD166	152.54	_DLGNMEENK(gl)K_	0.098383	0.786
Q6NZI2	165	Polymerase I and transcript release factor	PTRF	82.417	_LPAK(gl)LSISK_	0.21515	0.786
O43567	233	E3 ubiquitin-protein ligase RNF13	RNF13	235.56	_K(gl)GDEYDVCAICLDEYEDGDK_	-0.39895	0.785
P31641	577	Sodium- and chloride-dependent taurine transporter	SC6A6	50.805	_VK(gl)YLLTPR_	0.13904	0.785
P63096	92	Guanine nucleotide-binding protein G(i) subunit alpha-1	GNAI1	51.162	_LK(gl)IDFGDSAR_	0.63538	0.785
P17302	243	Gap junction alpha-1 protein	CXA1	153.04	_GK(gl)SDPYHATSGALSPAK_	-0.27591	0.78
Q86WC4	321	Osteopetrosis-associated transmembrane protein 1	OSTM1	148.57	_LK(gl)SSTSFANIQENSN_	-0.0083272	0.779
Q96PD2	580	Discoidin, CUB and LCCL domain-containing protein 2	DCBD2	109.71	_GMK(gl)QFLPAK_	0.72564	0.777
Q00839	516	Heterogeneous nuclear ribonucleoprotein U	HNRPU	58.885	_TTWVTK(gl)HAAENPGK_	-0.27265	0.775
P43243	836	Matrin-3	MATR3	82.287	_FLNK(gl)LAEER_	1.7381	0.773
Q9NQ11	839	Probable cation-transporting ATPase 13A2	AT132	48.561	_HFPK(gl)LLPK_	0.23693	0.773
Q99460	310	26S proteasome non-ATPase regulatory subunit 1	PSMD1	125.45	_TSSAFVGK(gl)TPEASPEPK_	0.46447	0.772
Q9BTU6	141	Phosphatidylinositol 4-kinase type 2-alpha	P4K2A	149	_IYQGSSGSYFVK(gl)DPQGR_	-0.31517	0.772
P00491	95	Purine nucleoside phosphorylase	PNPH	85.469	_FHMYEGYPLWK(gl)VTFPVR_	1.7187	0.771
P07437	58	Tubulin beta chain	TBB5	128.76	_ISVYYNEATGGK(gl)YVPR_	-0.0027709	0.766
Q8IY22	74	C-Maf-inducing protein	CMIP	117.52	_TFLSK(gl)ILTSK_	-0.80686	0.766
P29317	583	Ephrin type-A receptor 2	EPHA2	80.165	_SEQLK(gl)PLK_	0.086787	0.765
Q14699	147	Raftlin	RFTN1	128.01	_K(gl)IQEAASQGLK_	1.1113	0.765
P07355	266	Annexin A2	ANXA2	124.19	_GDLENAFLNLVQCIQNK(gl)PLYFADR_	-0.49438	0.763
P08581	962	Hepatocyte growth factor receptor	MET	69.721	_QIK(gl)DLGSELVR_	0.6907	0.763
P33527	952	Multidrug resistance-associated protein 1	MRP1	112.42	_LMEADK(gl)AQTGQVK_	0.11975	0.762
P05556	765	Integrin beta-1	ITB1	98.523	_EFAK(gl)FEK(gl)EK_	1.2513	0.76
Q7Z4V5	554	Hepatoma-derived growth factor-related protein 2	HDGR2	52.903	_VLGPK(gl)IEAVQK_	-0.14662	0.759
P33527	280	Multidrug resistance-associated protein 1	MRP1	113.38	_VVYSSK(gl)DPAQPK_	-0.77442	0.758
P78527	2503	DNA-dependent protein kinase catalytic subunit	PRKDC	63.225	_LAK(gl)DVLIQGLIDENPGLQLIIR_	0.055756	0.758
Q13435	486	Splicing factor 3B subunit 2	SF3B2	77.871	_PDVVEMHDVTAQDPK(gl)LLVHLK_	0.10087	0.758
Q96S55	301	ATPase WRNIP1	WRIP1	93.478	_FVTLSATNAK(gl)TNDVR_	1.0483	0.758
P52895	4	Aldo-keto reductase family 1 member C1	AK1C1	88.177	_(ac)MDSK(gl)YQCVK_	-0.2958	0.756
Q8WW43	102	Gamma-secretase subunit APH-1B	APH1B	115.57	_ASEGLK(gl)SINPGETAPSMR_	-0.49898	0.755
Q15149	1210	Plectin	PLEC	198.14	_SELELTLGK(gl)LEQVR_	-0.74647	0.754
O95864	108	Fatty acid desaturase 2	FADS2	119.68	_NSK(gl)ITEDFR_	0.67349	0.753
Q9C0B5	97	Palmitoyltransferase ZDHHC5	ZDHC5	52.579	_TVEIK(gl)GIQVR_	0.61115	0.753
Q9UEU0	190	Vesicle transport through interaction with t-SNAREs homolog 1B	VTI1B	151.26	_LVNTSENLSK(gl)SR_	1.4815	0.753
O14672	714	Disintegrin and metalloproteinase domain-containing protein 10	ADA10	79.492	_LPPPK(gl)PLPGTLK_	-0.17092	0.752
P05556	238	Integrin beta-1	ITB1	42.629	_GEVFNELVGK(gl)QR_	-3.7542	0.749
P31641	11	Sodium- and chloride-dependent taurine transporter	SC6A6	93.178	_LQCLK(gl)DFHK_	0.26727	0.749
P55036	122	26S proteasome non-ATPase regulatory subunit 4	PSMD4	118.21	_IIAFVGSPVEDNEK(gl)DLVK_	-0.63442	0.749
Q8IY22	79	C-Maf-inducing protein	CMIP	47.082	_ILTSK(gl)FLR_	-0.40931	0.747
P07099	92	Epoxide hydrolase 1	HYEP	82.305	_K(gl)VISYWR_	-0.73374	0.744
P15260	285	Interferon gamma receptor 1	INGR1	92.856	_SIILPK(gl)SLISVVR_	-0.12236	0.742
Q9Y5K5	154	Ubiquitin carboxyl-terminal hydrolase isozyme L5	UCHL5	47.621	_QQMFEFDTK(gl)TSAK_	0.3867	0.736
O15374	274	Monocarboxylate transporter 5	MOT5	128.01	_LLLK(gl)SDEESDK_	-0.20699	0.734
P05023	605	Sodium/potassium-transporting ATPase subunit alpha-3	AT1A3	129.85	_AAVPDAVGK(gl)CR_	1.0509	0.733
O43570	347	Carbonic anhydrase 12	CAH12	105.19	_PATK(gl)METEAHA_	0.20499	0.732
P27105	188	Erythrocyte band 7 integral membrane protein	STOM	172.98	_EEIAHNMQSTLDDATDAWGIK(gl)VER_	-1.2673	0.732
Q9H5N1	105	Rab GTPase-binding effector protein 2	RABE2	53.255	_DSISSYEAQITALK(gl)QER_	-0.0034349	0.732
O15439	670	Multidrug resistance-associated protein 4	MRP4	107.65	_PSLK(gl)DGALESQDTENVPVTLSEENR_	-0.76647	0.73
Q12846	58	Syntaxin-4	STX4	141.88	_LGNK(gl)VQELEK_	-1.1299	0.729
Q7KYR7	295	Butyrophilin subfamily 2 member A1	BT2A1	94.804	_EIALK(gl)ELEK_	0.38596	0.726
P41440	10	Folate transporter 1	S19A1	82.267	_(ac)MVPSSPAVEK(gl)QVPVEPGPDPELR_	0.15947	0.724
Q14566	643	DNA replication licensing factor MCM6	MCM6	58.829	_MHCCDEVQPK(gl)HVK_	-0.44336	0.724
Q9BV40	59	Vesicle-associated membrane protein 8	VAMP8	99.044	_TEDLEATSEHFK(gl)TTSQK_	0.010034	0.723
O95470	131	Sphingosine-1-phosphate lyase 1	SGPL1	89.358	_LK(gl)EYSSMDAFWQEGR_	0.44124	0.721
P62158	95	Calmodulin	CALM	89.484	_VFDK(gl)DGNGYISAAELR_	1.329	0.721
P07355	148	Putative annexin A2-like protein	AXA2L	73.616	_VYK(gl)EMYK_	1.3997	0.719
P50990	62	T-complex protein 1 subunit theta	TCPQ	163.18	_MVINHLEK(gl)LFVTNDAATILR_	-0.47067	0.719
Q12906	100	Interleukin enhancer-binding factor 3	ILF3	85.355	_VGLVAK(gl)GLLLK_	0.17175	0.717
P08670	188	Vimentin	VIME	160.36	_EK(gl)LQEEM(ox)LQR_	-0.29222	0.716
P20020	1172	Plasma membrane calcium-transporting ATPase 2	AT2B2	134.56	_SSLYEGLEK(gl)PESR_	-1.3411	0.715
P00441	123	Superoxide dismutase [Cu-Zn]	SODC	148.52	_TLVVHEK(gl)ADDLGK_	-0.26674	0.714
P46977	444	Dolichyl-diphosphooligosaccharide--protein glycosyltransferase subunit STT3A	STT3A	96.171	_K(gl)QQDSTYPIK_	0.24884	0.712
P60891	212	Ribose-phosphate pyrophosphokinase 2	PRPS2	65.719	_MVLVGDVK(gl)DR_	-0.132	0.712
P62070	177	Ras-related protein R-Ras2	RRAS2	58.794	_K(gl)FQEQECPPSPEPTR_	-0.74943	0.712
P17987	541	T-complex protein 1 subunit alpha	TCPA	172.83	_DDK(gl)HGSYEDAVHSGALND_	0.43166	0.711
Q13393	796	Phospholipase D1	PLD1	122.34	_VVFNK(gl)IGDAIAQR_	-0.43743	0.71
Q96PD2	577	Discoidin, CUB and LCCL domain-containing protein 2	DCBD2	54.611	_AGWWK(gl)GMK_	-0.3315	0.703
P41208	120	Centrin-1	CETN1	134.68	_LFDDDETGK(gl)ISFK_	-0.018099	0.702
Q63HN8	2447	E3 ubiquitin-protein ligase RNF213	RN213	63.091	_GGTNADTIK(gl)LVK_	0.15994	0.698
P62333	38	26S protease regulatory subunit 10B	PRS10	91.853	_ELTK(gl)QYEK_	0.92836	0.696
Q99536	255	Synaptic vesicle membrane protein VAT-1 homolog	VAT1	114.87	_ISPK(gl)GVDIVMDPLGGSDTAK_	0.58471	0.696
Q9GZP1	21	Neurensin-2	NRSN2	177.1	_GPSVEDGK(gl)WYGVR_	-0.7454	0.693
O43396	104	Thioredoxin-like protein 1	TXNL1	61.757	_IK(gl)QHLENDPGSNEDTDIPK_	-1.4154	0.69
Q9Y6A9	15	Signal peptidase complex subunit 1	SPCS1	98.281	_MLEHLSSLPTQMDYK(gl)GQK_	-0.10144	0.687
Q8TCZ2	242	CD99 antigen-like protein 2	C99L2	65.035	_GENLEAVVCEEPQVK(gl)YSTLHTQSAEPPPPPEPAR_	0.92256	0.685
O60264	929	Probable global transcription activator SNF2L1	SMCA1	88.819	_YK(gl)APFHQLR_	0.58554	0.684
Q6DD88	391	Atlastin-3	ATLA3	50.088	_HCEFK(gl)QLALDHFK_	-0.66142	0.682
Q9Y679	316	Ancient ubiquitous protein 1	AUP1	140.27	_VQQLVAK(gl)ELGQTGTR_	1.0865	0.681
P78527	3710	DNA-dependent protein kinase catalytic subunit	PRKDC	50.108	_GK(gl)PLPEYHVR_	0.88111	0.68
Q9P275	338	Ubiquitin carboxyl-terminal hydrolase 36	UBP36	87.667	_FANFSGGK(gl)ITK_	0.022216	0.68
O15126	334	Secretory carrier-associated membrane protein 1	SCAM1	63.906	_TVQTAAANAASTAASSAAQNAFK(gl)GNQI_	-0.15076	0.679
P62333	7	26S protease regulatory subunit 10B	PRS10	131.22	_DK(gl)ALQDYR_	0.40167	0.678
Q13535	2604	Serine/threonine-protein kinase ATR	ATR	97.431	_LQGVIK(gl)TR_	-0.17828	0.678
Q03252	130	Lamin-B2	LMNB2	90.05	_VK(gl)DLESLFHR_	-0.88839	0.677
P02545	32	Prelamin-A/C	LMNA	49.333	_LQEK(gl)EDLQELNDR_	-0.41014	0.676
Q99942	68	E3 ubiquitin-protein ligase RNF5	RNF5	40.475	_QECPVCK(gl)AGISR_	1.6786	0.672
P60606	69	Cortexin-1	CTXN1	61.265	_MPASSWTDHK(gl)EALER_	-1.1689	0.671
Q6NZI2	113	Polymerase I and transcript release factor	PTRF	119.23	_LLEK(gl)VR_	0.492	0.671
P51610	363	Host cell factor 1	HCFC1	71.279	_DLWYLETEK(gl)PPPPAR_	0.56057	0.67
Q9HAB3	75	Solute carrier family 52, riboflavin transporter, member 2	S52A2	110.08	_LAPGK(gl)DEQVPIR_	0.24954	0.67
O95785	1597	Protein Wiz	WIZ	62.466	_FVGNIYTLK(gl)CR_	-0.13613	0.669
P17980	56	26S protease regulatory subunit 6A	PRS6A	69.825	_IMK(gl)SEVLR_	0.9479	0.669
P52209	59	6-phosphogluconate dehydrogenase, decarboxylating	6PGD	50.222	_VVGAQSLK(gl)EMVSK_	0.29528	0.668
Q9NWM3	318	CUE domain-containing protein 1	CUED1	91.626	_K(gl)LFELAR_	-0.084978	0.668
O15374	244	Monocarboxylate transporter 5	MOT5	120.53	_DSTTQK(gl)AGLPSK_	-0.016896	0.667
O15439	695	Multidrug resistance-associated protein 4	MRP4	70.942	_SEGK(gl)VGFQAYK_	1.323	0.665
Q9Y5V3	605	Melanoma-associated antigen D1	MAGD1	72.434	_K(gl)LLTYEFVK_	-0.13972	0.665
P05556	794	Integrin beta-1	ITB1	124.42	_SAVTTVVNPK(gl)YEGK_	-1.4193	0.664
Q15154	1076	Pericentriolar material 1 protein	PCM1	104.39	_LK(gl)QMLNELMR_	-0.67244	0.662
P20020	62	Plasma membrane calcium-transporting ATPase 1	AT2B1	54.768	_IQESYGDVYGICTK(gl)LK_	1.0673	0.66
O95071	1109	E3 ubiquitin-protein ligase UBR5	UBR5	105.52	_ELLSAK(gl)DAR_	0.19211	0.656
Q9NX09	129	DNA damage-inducible transcript 4 protein	DDIT4	107.5	_LLMPSQLVSQVGK(gl)ELLR_	0.24772	0.656
O14495	8	Lipid phosphate phosphohydrolase 3	LPP3	50.116	_YDK(gl)AIVPESK_	-0.88999	0.654
P33527	303	Multidrug resistance-associated protein 1	MRP1	115.73	_VDANEEVEALIVK(gl)SPQK_	0.90251	0.654
O43760	10	Synaptogyrin-2	SNG2	199.05	_(ac)M(ox)ESGAYGAAK(gl)AGGSFDLR_	-0.7824	0.651
P17302	128	Gap junction alpha-1 protein	CXA1	125.04	_VAQTDGVNVDMHLK(gl)QIEIK_	-0.0053775	0.645
P18084	756	Integrin beta-5	ITB5	113.66	_EFAK(gl)FQSER_	-0.16113	0.644
Q8N163	742	Cell cycle and apoptosis regulator protein 2	CCAR2	47.712	_LSAEQAK(gl)QLVSR_	0.65513	0.639
Q15149	469	Plectin	PLEC	99.752	_EMELPAK(gl)EADK_	-0.95572	0.638
P37173	208	TGF-beta receptor type-2	TGFR2	54.253	_K(gl)LMEFSEHCAIILEDDR_	-0.82118	0.636
O95573	509	Long-chain-fatty-acid--CoA ligase 3	ACSL3	85.362	_LK(gl)NWEEGGYFNTDKPHPR_	0.59763	0.635
P17980	53	26S protease regulatory subunit 6A	PRS6A	70.028	_LLDSEIK(gl)IMK_	0.13292	0.635
P20020	48	Plasma membrane calcium-transporting ATPase 1	AT2B1	117	_K(gl)IQESYGDVYGICTK_	-0.45434	0.635
Q99942	75	E3 ubiquitin-protein ligase RNF5	RNF5	67.897	_EK(gl)VVPLYGR_	0.88337	0.633
O43306	934	Adenylate cyclase type 6	ADCY6	130.29	_LQATGEK(gl)EEMEELQAYNR_	-1.052	0.631
P04843	538	Dolichyl-diphosphooligosaccharide--protein glycosyltransferase subunit 1	RPN1	112.64	_LK(gl)TEGSDLCDR_	-0.44778	0.63
Q13443	741	Disintegrin and metalloproteinase domain-containing protein 9	ADAM9	222.57	_SQTYESDGK(gl)NQANPSR_	0.069116	0.63
O95297	213	Myelin protein zero-like protein 1	MPZL1	100.04	_DYTGCSTSESLSPVK(gl)QAPR_	0.75623	0.628
P08195	160	4F2 cell-surface antigen heavy chain	4F2	71.969	_VAEDEAEAAAAAK(gl)FTGLSK_	-0.015126	0.625
Q99758	503	ATP-binding cassette sub-family A member 3	ABCA3	154.65	_AVAGK(gl)EEEDSDPEK(gl)ALR_	0.083498	0.625
Q9NXC5	479	WD repeat-containing protein mio	MIO	108.71	_HNWSGLDK(gl)QSDIQNLNEER_	-0.72653	0.622
O15374	250	Monocarboxylate transporter 5	MOT5	144.18	_AGLPSK(gl)NLTVSQNQSEEFYNGPNR_	-0.778	0.621
O43688	257	Lipid phosphate phosphohydrolase 2	LPP2	85.837	_ARPPQHCLK(gl)EEELER_	-0.80462	0.621
Q969E2	185	Secretory carrier-associated membrane protein 4	SCAM4	65.022	_GAGGSFQK(gl)AQTEWNTGTWR_	-0.029197	0.621
Q8N1F8	294	Serine/threonine-protein kinase 11-interacting protein	S11IP	94.569	_K(gl)LYLEGNPLWFHPEHR_	0.68301	0.619
O43570	343	Carbonic anhydrase 12	CAH12	78.113	_GVIYK(gl)PATK_	0.47815	0.618
O15438	938	Canalicular multispecific organic anion transporter 2	MRP3	240.66	_VQVTEAK(gl)ADGALTQEEK_	0.16145	0.616
Q9BT67	204	NEDD4 family-interacting protein 1	NFIP1	135.8	_K(gl)MPETFSNLPR_	0.57362	0.613
Q9NQX5	218	Neural proliferation differentiation and control protein 1	NPDC1	94.363	_LTQK(gl)ADYATAK_	0.64758	0.613
P02786	53	Transferrin receptor protein 1	TFR1	88.574	_LAVDEEENADNNTK(gl)ANVTKPK_	-0.19625	0.612
Q8N357	203	Solute carrier family 35 member F6	S35F6	127.76	_FVYK(gl)HNVHPLR_	0.25958	0.609
O95832	208	Claudin-1	CLD1	57.149	_PAPSSGK(gl)DYV_	0.67173	0.607
P02545	181	Prelamin-A/C	LMNA	113.62	_K(gl)QLQDEMLR_	-0.7766	0.607
Q8NBQ5	105	Estradiol 17-beta-dehydrogenase 11	DHB11	92.838	_EDIYSSAK(gl)K_	0.18271	0.607
Q99732	159	Lipopolysaccharide-induced tumor necrosis factor-alpha factor	LITAF	86.794	_ALLGTYK(gl)R_	0.047853	0.603
P78527	1456	DNA-dependent protein kinase catalytic subunit	PRKDC	134.98	_LAAVVSACK(gl)QLHR_	0.33886	0.601
Q13505	190	Metaxin-1	MTX1	145.48	_VHK(gl)ISNPWQSPSGTLPALR_	-0.60423	0.596
Q96DA2	140	Ras-related protein Rab-39B	RB39B	60.161	_HEAEK(gl)LAAAYGMK_	0.78777	0.595
Q00610	1612	Clathrin heavy chain 1	CLH1	95.138	_VDK(gl)LDASESLR_	0.55086	0.588
P62995	197	Transformer-2 protein homolog beta	TRA2B	88.819	_VDFSITK(gl)R_	0.492	0.586
P57740	814	Nuclear pore complex protein Nup107	NU107	58.32	_GHLDALTADVK(gl)EK_	0.2168	0.585
O15162	258	Phospholipid scramblase 1	PLS1	46.318	_SLDEQCVVGK(gl)ISK_	-0.44838	0.584
O15439	77	Multidrug resistance-associated protein 4	MRP4	171.2	_AENDAQK(gl)PSLTR_	-0.45139	0.581
Q8N697	272	Solute carrier family 15 member 4	S15A4	87.184	_ILTYSCCSQK(gl)R_	1.5566	0.581
Q9UPY5	4	Cystine/glutamate transporter	XCT	104.82	_K(gl)PVVSTISK_	0.0049004	0.581
P20339	116	Ras-related protein Rab-5C	RAB5C	69.825	_NWVK(gl)ELQR_	0.83378	0.58
Q658P3	484	Metalloreductase STEAP3	STEA3	93.424	_FTLPTDHALAEK(gl)TSHV_	1.8582	0.58
P31949	3	Protein S100-A11	S10AB	55.98	_(ac)AK(gl)ISSPTETER_	0.47111	0.579
Q96EI5	142	Transcription elongation factor A protein-like 4	TCAL4	314.1	_EYK(gl)EAIHDM(ox)NFSNEDM(ox)IR_	-0.37876	0.578
Q8N697	311	Solute carrier family 15 member 4	S15A4	114.64	_MSHGGPFTEEK(gl)VEDVK_	-0.12763	0.576
Q9NRA2	278	Sialin	S17A5	97.823	_NQLSSQK(gl)SVPWVPILK_	-0.54761	0.576
P60953	153	Cell division control protein 42 homolog	CDC42	109	_AVK(gl)YVECSALTQK_	-0.66376	0.572
Q5SWL7	99	PRAME family member 16	PRA16	123.86	_WK(gl)LQVLDLR_	-0.51079	0.57
O95832	115	Claudin-1	CLD1	79.659	_CLEDDEVQK(gl)MR_	0.21062	0.569
Q9BTU6	336	Phosphatidylinositol 4-kinase type 2-alpha	P4K2A	77.644	_DTDWVVVK(gl)EPVIK_	-0.15067	0.567
Q6UW68	149	Transmembrane protein 205	TM205	58.699	_EKDPK(gl)YSALR_	0.54705	0.566
O15438	278	Canalicular multispecific organic anion transporter 2	MRP3	145.43	_ASAAPGK(gl)NASGEDEVLLGAR_	-0.29095	0.565
P18827	281	Syndecan-1	SDC1	131.66	_K(gl)DEGSYSLEEPK_	-0.91827	0.565
O95864	417	Fatty acid desaturase 2	FADS2	57.175	_HGIEYQEK(gl)PLLR_	0.79804	0.564
P02545	270	Prelamin-A/C	LMNA	73.499	_TYSAK(gl)LDNAR_	0.7363	0.564
Q9H6X2	445	Anthrax toxin receptor 1	ANTR1	79.713	_K(gl)WYSPIK_	1.0484	0.564
Q8NC54	239	Keratinocyte-associated transmembrane protein 2	KCT2	130.44	_DGLCSK(gl)TVEYHR_	-1.1925	0.562
Q9BV40	47	Vesicle-associated membrane protein 8	VAMP8	67.136	_NK(gl)TEDLEATSEHFK_	-0.24719	0.562
P50990	540	T-complex protein 1 subunit theta	TCPQ	61.593	_K(gl)DWDDDQND_	-0.12975	0.561
Q13393	294	Phospholipase D1	PLD1	44.349	_ETETK(gl)YGIR_	0.75289	0.561
Q9NP58	482	ATP-binding cassette sub-family B member 6, mitochondrial	ABCB6	149.23	_EAIIK(gl)YQGLEWK_	0.090785	0.56
P51970	106	NADH dehydrogenase [ubiquinone] 1 alpha subcomplex subunit 8	NDUA8	196.33	_KQQAK(gl)FDECVLDK_	0.82157	0.558
Q9P0M6	123	Core histone macro-H2A.2	H2AW	71.279	_GK(gl)SETILSPPPEK_	0.21846	0.557
P00352	128	Retinal dehydrogenase 1	AL1A1	58.693	_LYSNAYLNDLAGCIK(gl)TLR_	-2.163	0.556
P08195	166	4F2 cell-surface antigen heavy chain	4F2	148.28	_FTGLSK(gl)EELLK_	-0.67514	0.553
P48509	8	CD151 antigen	CD151	119.27	_K(gl)TTCGTVCLK_	-0.76899	0.552
Q9NVJ2	146	ADP-ribosylation factor-like protein 8B	ARL8B	65.219	_QLIEK(gl)MNLSAIQDR_	0.62399	0.551
P62333	34	26S protease regulatory subunit 10B	PRS10	65.465	_EQLK(gl)ELTK_	0.24216	0.548
Q14980	891	Nuclear mitotic apparatus protein 1	NUMA1	209.97	_ALQQVQEK(gl)EVR_	-0.28245	0.548
Q9Y3B3	215	Transmembrane emp24 domain-containing protein 7	TMED7	72.138	_SFFSDK(gl)R_	-2.4636	0.546
O15162	223	Phospholipid scramblase 1	PLS1	147.19	_FTIQNEK(gl)R_	-1.1107	0.545
O00238	493	Bone morphogenetic protein receptor type-1B	BMR1B	78.529	_TLAK(gl)MSESQDIK_	-1.0233	0.543
P51809	137	Vesicle-associated membrane protein 7	VAMP7	72.315	_VMETQAQVDELK(gl)GIMVR_	0.84728	0.543
Q99805	423	Transmembrane 9 superfamily member 2	TM9S2	79.489	_FYK(gl)SFGGEK_	0.12301	0.543
Q9C0H2	508	Protein tweety homolog 3	TTYH3	121.9	_AK(gl)YLATSQPRPDSSGSH_	-0.57885	0.541
P19438	242	Tumor necrosis factor receptor superfamily member 1A	TNR1A	78.488	_SK(gl)LYSIVCGK_	1.4144	0.54
Q9C0I1	138	Myotubularin-related protein 12	MTMRC	128.01	_YPEK(gl)LIIHCK_	0.13698	0.54
O60427	106	Fatty acid desaturase 1	FADS1	90.15	_NK(gl)ELTDEFR_	-0.25297	0.535
Q3ZCQ3	125	Membrane protein FAM174B	F174B	89.301	_K(gl)YDIITTPAER_	-0.32592	0.533
Q9UEU0	13	Vesicle transport through interaction with t-SNAREs homolog 1B	VTI1B	165.9	_(ac)ASSAASSEHFEK(gl)LHEIFR_	0.0078757	0.533
Q99650	787	Oncostatin-M-specific receptor subunit beta	OSMR	55.314	_SSILSLIK(gl)FK_	1.3589	0.532
O95864	28	Fatty acid desaturase 2	FADS2	104.2	_EVSVPTFSWEEIQK(gl)HNLR_	-0.30138	0.528
P02545	233	Prelamin-A/C	LMNA	136.57	_LVEIDNGK(gl)QR_	-0.029154	0.528
P48509	249	CD151 antigen	CD151	79.939	_SLK(gl)LEHY_	0.63472	0.528
Q8WUM0	842	Nuclear pore complex protein Nup133	NU133	101.71	_YDNLEMEYLQK(gl)R_	-0.27937	0.528
Q96NT5	10	Proton-coupled folate transporter	PCFT	133.32	_(ac)M(ox)EGSASPPEK(gl)PR_	-0.10836	0.528
Q96BM9	141	ADP-ribosylation factor-like protein 8A	ARL8A	61.444	_DLPGALDEK(gl)ELIEK_	0.88716	0.526
P07948	101	Tyrosine-protein kinase Lyn	LYN	47.712	_VLEEHGEWWK(gl)AK_	0.5092	0.52
P50416	195	Carnitine O-palmitoyltransferase 1, liver isoform	CPT1A	49.715	_PLMK(gl)EEDFK_	-2.4344	0.52
Q9Y289	599	Sodium-dependent multivitamin transporter	SC5A6	144.17	_SYGQDHLDTGLFPEK(gl)PR_	1.4463	0.52
Q9HD45	257	Transmembrane 9 superfamily member 3	TM9S3	122.39	_YSK(gl)EEEMDDMDR_	0.63487	0.519
Q8WUM9	389	Sodium-dependent phosphate transporter 1	S20A1	60.598	_DSGLYK(gl)ELLHK_	0.34373	0.515
Q9NVC3	36	Putative sodium-coupled neutral amino acid transporter 7	S38A7	88.573	_LLQSPCVDTAPK(gl)SEWEASPGGLDR_	-1.3521	0.515
P17301	1168	Integrin alpha-2	ITA2	62.055	_MTK(gl)NPDEIDETTELSS_	-0.38805	0.513
Q13286	262	Battenin	CLN3	142.39	_TEAPESK(gl)PGSSSSLSLR_	0.94785	0.513
Q8NFT2	64	Metalloreductase STEAP2	STEA2	103.75	_NPK(gl)FASEFFPHVVDVTHHEDALTK_	0.8216	0.513
Q68D91	256	Metallo-beta-lactamase domain-containing protein 2	MBLC2	75.589	_AGICHK(gl)VSTFAM(ox)R_	-1.7835	0.511
O95864	409	Fatty acid desaturase 2	FADS2	72.433	_SLCAK(gl)HGIEYQEKPLLR_	1.0649	0.51
Q96NT5	262	Proton-coupled folate transporter	PCFT	109.48	_SIVQLYVAPAPEK(gl)SR_	-0.45492	0.507
O15438	512	Canalicular multispecific organic anion transporter 2	MRP3	133.47	_LYAWEPSFLK(gl)QVEGIR_	0.1886	0.5
Q9NS93	558	Transmembrane 7 superfamily member 3	TM7S3	122.33	_GLFQK(gl)EQPAGER_	0.68932	0.495
O94901	195	SUN domain-containing protein 1	SUN1	50.966	_K(gl)DVLTAHPAAPGPVSR_	0.36795	0.494
Q9NUJ7	227	PI-PLC X domain-containing protein 1	PLCX1	92.838	_VK(gl)TEALIR_	1.3486	0.491
Q70CQ2	1968	Ubiquitin carboxyl-terminal hydrolase 34	UBP34	67.136	_TYTMDK(gl)QPLNTGEQK_	-0.7515	0.49
O95772	229	MLN64 N-terminal domain homolog	MENTO	82.029	_QDSEK(gl)PLLEL_	0.6046	0.487
Q8WUM9	441	Sodium-dependent phosphate transporter 1	S20A1	54.259	_EGEQK(gl)GEEMEK_	0.3979	0.486
Q6IAA8	20	Ragulator complex protein LAMTOR1	LTOR1	123.28	_K(gl)LLLDPSSPPTK_	-0.62723	0.481
Q9NUM4	14	Transmembrane protein 106B	T106B	211.68	_SLSHLPLHSSK(gl)EDAYDGVTSENM(ox)R_	-0.37935	0.48
O15260	139	Surfeit locus protein 4	SURF4	80.632	_SEGK(gl)SMFAGVPTMR_	0.18043	0.478
P98196	678	Probable phospholipid-transporting ATPase IH	AT11A	119.39	_AADTIEALQK(gl)AGIK_	-0.78978	0.478
O15438	931	Canalicular multispecific organic anion transporter 2	MRP3	183.41	_HLGPSEK(gl)VQVTEAK_	0.54703	0.476
P61026	49	Ras-related protein Rab-10	RAB10	52.167	_IK(gl)TVELQGK_	-0.72223	0.476
P28066	192	Proteasome subunit alpha type-5	PSA5	76.221	_SMTLK(gl)EAIK_	0.45451	0.475
Q12769	1422	Nuclear pore complex protein Nup160	NU160	121.9	_LEDYQQK(gl)VDK_	-0.021597	0.475
Q92887	954	Canalicular multispecific organic anion transporter 1	MRP2	101.9	_K(gl)EFIETGK_	-0.58823	0.474
Q9NUN5	270	Probable lysosomal cobalamin transporter	LMBD1	91.318	_ALK(gl)QFEER_	0.13042	0.474
Q63HN8	1223	E3 ubiquitin-protein ligase RNF213	RN213	106.86	_ATHYHLSSQVQEMAGK(gl)IDLLR_	-0.33811	0.467
Q709C8	2077	Vacuolar protein sorting-associated protein 13C	VP13C	111.78	_AVPQSPENVAK(gl)ETQILPR_	0.097261	0.466
Q9NZM1	1934	Myoferlin	MYOF	65.252	_AMNPLK(gl)AK_	-0.095405	0.466
Q12904	312	Aminoacyl tRNA synthase complex-interacting multifunctional protein 1	AIMP1	94.309	_AQTMSNSGIK(gl)_	-0.43321	0.465
Q86WA9	578	Sodium-independent sulfate anion transporter	S2611	61.444	_GFQYFSTLEEAEK(gl)HLR_	0.074761	0.465
Q99536	372	Synaptic vesicle membrane protein VAT-1 homolog	VAT1	196.11	_VADAMK(gl)QMQEK_	-0.2726	0.465
Q9UHE8	332	Metalloreductase STEAP1	STEA1	125.97	_INK(gl)TEICSQL_	-0.46825	0.464
Q9Y5J1	329	U3 small nucleolar RNA-associated protein 18 homolog	UTP18	97.073	_VLYVYDMLAGK(gl)LIPVHQVR_	-0.99679	0.462
O95832	189	Claudin-1	CLD1	116.52	_K(gl)TTSYPTPR_	-0.37963	0.461
P02545	123	Prelamin-A/C	LMNA	146.16	_K(gl)EGDLIAAQAR_	-0.82679	0.461
Q92830	791	Histone acetyltransferase KAT2A	KAT2A	40.352	_K(gl)LFVADLQR_	0.53585	0.457
Q9UHE8	39	Metalloreductase STEAP1	STEA1	202.44	_DTGETSM(ox)LK(gl)R_	-0.30511	0.454
Q9NS93	553	Transmembrane 7 superfamily member 3	TM7S3	74.267	_LTQIK(gl)GLFQK_	0.53485	0.453
O43291	242	Kunitz-type protease inhibitor 2	SPIT2	145	_TVWSSGDDK(gl)EQLVK_	0.44379	0.45
O14939	656	Phospholipase D2	PLD2	102.5	_TVLNK(gl)VGDEIVDR_	-0.55175	0.445
O14975	398	Very long-chain acyl-CoA synthetase	S27A2	119.25	_IITYDLIK(gl)YDVEK_	0.1978	0.444
P29992	27	Guanine nucleotide-binding protein subunit alpha-11	GNA11	82.417	_INAEIEK(gl)QLR_	-2.9521	0.438
Q9NS93	521	Transmembrane 7 superfamily member 3	TM7S3	79.454	_LWK(gl)QER_	0.39989	0.437
Q9Y653	673	G-protein coupled receptor 56	GPR56	91.076	_GGPSPLK(gl)SNSDSAR_	1.0001	0.437
O43291	247	Kunitz-type protease inhibitor 2	SPIT2	54.253	_TVWSSGDDKEQLVK(gl)NTYVL_	0.32152	0.435
Q8TED0	359	U3 small nucleolar RNA-associated protein 15 homolog	UTP15	48.794	_K(gl)HLELYDR_	0.43508	0.431
Q9NVJ2	141	ADP-ribosylation factor-like protein 8B	ARL8B	109.83	_DLPNALDEK(gl)QLIEK_	0.27086	0.427
Q96SB8	230	Structural maintenance of chromosomes protein 6	SMC6	127.17	_EDYSYIMETK(gl)ER_	1.6401	0.426
P30838	269	Aldehyde dehydrogenase, dimeric NADP-preferring	AL3A1	86.911	_SLK(gl)EFYGEDAK_	1.1264	0.416
P33947	83	ER lumen protein retaining receptor 2	ERD22	100.22	_FK(gl)ATYDGNHDTFR_	0.093092	0.411
P33527	527	Multidrug resistance-associated protein 1	MRP1	68.787	_DK(gl)VLAIR_	0.033185	0.41
Q9Y487	172	V-type proton ATPase 116 kDa subunit a isoform 2	VPP2	109.07	_LGAK(gl)LGFVSGLINQGK_	0.17653	0.405
Q9Y4A5	2362	Transformation/transcription domain-associated protein	TRRAP	105.14	_SPDAK(gl)ILR_	1.2081	0.403
Q9UHE8	329	Metalloreductase STEAP1	STEA1	61.344	_HGWEDVTK(gl)INK_	2.1506	0.392
P51828	833	Adenylate cyclase type 7	ADCY7	109.44	_K(gl)EHEEFETMENVNR_	-0.042591	0.389
Q9H461	515	Frizzled-8	FZD8	79.659	_SVIK(gl)QQDGPTK_	-0.20702	0.386
Q63HN8	2136	E3 ubiquitin-protein ligase RNF213	RN213	102.08	_VTCRPPK(gl)EVIDMELSALR_	0.75738	0.382
Q14344	36	Guanine nucleotide-binding protein subunit alpha-13	GNA13	84.743	_EIDK(gl)CLSR_	0.16594	0.38
Q5VXU3	176	Cysteine-rich hydrophobic domain 1 protein	CHIC1	172.09	_SIQK(gl)LIEWENNR_	-0.53281	0.38
Q96JN8	1451	Neuralized-like protein 4	NEUL4	117.37	_PLK(gl)GEPGVGFEEPGENCAPPR_	0.27936	0.377
O15438	238	Canalicular multispecific organic anion transporter 2	MRP3	63.473	_HPLEEK(gl)DLWSLK_	0.44207	0.364
Q9NZM1	1436	Myoferlin	MYOF	119.46	_DIVIEMEDTK(gl)PLLASK_	0.01333	0.36
Q08AM6	170	Protein VAC14 homolog	VAC14	73.918	_DIVTESNK(gl)FDLVSFIPLLR_	-1.1072	0.358
O75110	48	Probable phospholipid-transporting ATPase IIA	ATP9A	93.096	_TVWLGHPEK(gl)R_	0.20388	0.352
O15438	1344	Canalicular multispecific organic anion transporter 2	MRP3	94.692	_ILEAAK(gl)GEIR_	-0.088145	0.35
P51797	679	Chloride transport protein 6	CLCN6	41.621	_SQSMK(gl)SYPSSELR_	-4.9037	0.35
O95864	398	Fatty acid desaturase 2	FADS2	131.82	_HNLHK(gl)IAPLVK_	-0.29551	0.346
Q03252	27	Lamin-B2	LMNB2	66.692	_LQEK(gl)EELR_	0.58817	0.344
O14975	419	Very long-chain acyl-CoA synthetase	S27A2	107.65	_VPK(gl)GEVGLLVCK_	-0.49587	0.343
Q8N9Z2	96	Coiled-coil domain-containing protein 71L	CC71L	59.731	_SK(gl)DVYGYSSCR_	-0.022447	0.339
P61421	343	V-type proton ATPase subunit d 1	VA0D1	103.55	_AK(gl)IDNYIPIF_	0.12017	0.338
Q6W2J9	1460	BCL-6 corepressor	BCOR	146.79	_LIVNK(gl)NAGETLLQR_	-0.38045	0.327
Q9BSJ8	987	Extended synaptotagmin-1	ESYT1	157.38	_K(gl)LVSIVHGCR_	-0.82846	0.311
Q92819	80	Hyaluronan synthase 2	HYAS2	88.495	_SLETPIK(gl)LNK_	0.77588	0.305
P43353	437	Aldehyde dehydrogenase family 3 member B1	AL3B1	112.13	_SPGMEK(gl)LNALR_	0.28362	0.293
Q9NZM1	1936	Myoferlin	MYOF	80.834	_AK(gl)TASLFEQK_	-0.23041	0.289
P54760	577	Ephrin type-B receptor 4	EPHB4	47.68	_EAEYSDK(gl)HGQYLIGHGTK_	0.34331	0.285
P36941	263	Tumor necrosis factor receptor superfamily member 3	TNR3	139.27	_LGSLLK(gl)R_	0.69642	0.278
Q8NG11	265	Tetraspanin-14	TSN14	97.69	_TLISDIEAVK(gl)AGHHF_	1.0095	0.276
Q8N4C6	1641	Ninein	NIN	82.287	_FNLK(gl)EELER_	-0.25154	0.255
Q9NZM1	1828	Myoferlin	MYOF	119.27	_GWIPGNEENK(gl)QK_	0.29589	0.245
O15438	244	Canalicular multispecific organic anion transporter 2	MRP3	135.86	_DLWSLK(gl)EEDR_	0.1799	0.241
O14786	913	Neuropilin-1	NRP1	83.226	_DK(gl)LNTQSTYSEA_	0.020476	0.229
P00749	424	Urokinase-type plasminogen activator	UROK	72.096	_SHTK(gl)EENGLAL_	-0.054525	0.226
P36941	257	Tumor necrosis factor receptor superfamily member 3	TNR3	72.789	_K(gl)LGSLLK_	-0.38099	0.226
Q9NZM1	1956	Myoferlin	MYOF	58.32	_GWWPCYAEK(gl)DGAR_	0.071009	0.212
O15438	401	Canalicular multispecific organic anion transporter 2	MRP3	68.657	_ALVITNSVK(gl)R_	0.66351	0.194
O15438	1052	Canalicular multispecific organic anion transporter 2	MRP3	196.48	_VLHQALLHNK(gl)IR_	0.051923	0.19
O15438	803	Canalicular multispecific organic anion transporter 2	MRP3	65.231	_HIFDHVIGPEGVLAGK(gl)TR_	1.2294	0.184
Q9BXW9	561	Fanconi anemia group D2 protein	FACD2	103.26	_K(gl)QLSSTVFK_	0.73223	0.18
Q9NVI1	523	Fanconi anemia group I protein	FANCI	130.56	_K(gl)AM(ox)FANQLDAR_	1.1539	0.16
Q9GZL7	121	Ribosome biogenesis protein WDR12	WDR12	83.54	_GAEEWILTGSYDK(gl)TSR_	0.77482	0.142
O15438	479	Canalicular multispecific organic anion transporter 2	MRP3	48.756	_AFQVK(gl)QMK_	0.19516	0.121
A7MBM2	138	Protein dispatched homolog 2	DISP2	56.817	_DGTWK(gl)PPAVQHHVVSVR_	-1.4178
O43169	88	Cytochrome b5 type B	CYB5B	53.444	_EMLK(gl)QYYIGDIHPSDLKPESGSK_	-0.70086
O43292	111	Glycosylphosphatidylinositol anchor attachment 1 protein	GPAA1	49.448	_K(gl)LPFPDETHER_	0.50304
O43747	362	AP-1 complex subunit gamma-1	AP1G1	60.436	_DLDVSIK(gl)R_	0.62698
O75531	64	Barrier-to-autointegration factor	BAF	123.01	_EWLK(gl)DTCGANAK_	-1.2032
O75643	770	U5 small nuclear ribonucleoprotein 200 kDa helicase	U520	55.261	_TEAEQCK(gl)NLELK_	-3.3721
P02545	97	Prelamin-A/C	LMNA	79.148	_TLDSVAK(gl)ER_	-0.4343
P04406	61	Glyceraldehyde-3-phosphate dehydrogenase	G3P	51.162	_FHGTVK(gl)AENGK_	-0.69068
P07355	204	Putative annexin A2-like protein	AXA2L	98.582	_DLYDAGVK(gl)R_	-0.17674
P08670	104	Desmin	DESM	130.61	_TNEK(gl)VELQELNDR_	-0.29445
P09936	135	Ubiquitin carboxyl-terminal hydrolase isozyme L1	UCHL1	98.543	_CFEK(gl)NEAIQAAHDAVAQEGQCR_	-0.22123
P15311	458	Ezrin	EZRI	69.786	_EAQDDLVK(gl)TK_	-4.4386
P20700	182	Lamin-B1	LMNB1	105.46	_K(gl)QLADETLLK_	3.0787
P33527	496	Multidrug resistance-associated protein 1	MRP1	69.721	_TYQVAHMK(gl)SK_	-0.19993
P33947	207	ER lumen protein retaining receptor 2	ERD22	49.312	_K(gl)LSLPA_	0.17953
P36956	1070	Sterol regulatory element-binding protein 1	SRBP1	69.331	_AGPGGK(gl)GGAVAELEPR_	1.0461
P37837	219	Transaldolase	TALDO	79.986	_SVTK(gl)IYNYYK_	1.146
P38606	580	V-type proton ATPase catalytic subunit A	VATA	119.39	_EHMGDILYK(gl)LSSMK_	-0.13633
P40189	649	Interleukin-6 receptor subunit beta	IL6RB	56.493	_K(gl)HIWPNVPDPSK_	-1.4153
P45973	102	Chromobox protein homolog 5	CBX5	85.837	_SNFSNSADDIK(gl)SK_	1.0221
P52569	449	Low affinity cationic amino acid transporter 2	CTR2	65.043	_CSPEK(gl)DGLGSSPR_	0.32655
P55061	28	Bax inhibitor 1	BI1	52.101	_FSHITPSTQQHLK(gl)K_	0.84885
P55072	295	Transitional endoplasmic reticulum ATPase	TERA	57.692	_AFEEAEK(gl)NAPAIIFIDELDAIAPK_	0.19326
P58549	67	FXYD domain-containing ion transport regulator 7	FXYD7	85.837	_SCK(gl)SELPSSAPGGGGV_	1.0913
P61088	94	Ubiquitin-conjugating enzyme E2 N	UBE2N	67.334	_ICLDILKDK(gl)_	2.8467
P62875	12	DNA-directed RNA polymerases I, II, and III subunit RPABC5	RPAB5	54.259	_CFTCGK(gl)IVGNK_	1.9031
P62875	58	DNA-directed RNA polymerases I, II, and III subunit RPABC5	RPAB5	53.453	_MLLAHVDLIEK(gl)LLNYAPLEK_	-0.0036074
P63208	142	S-phase kinase-associated protein 1	SKP1	85.563	_TFNIK(gl)NDFTEEEEAQVR_	-1.6401
P84090	41	Enhancer of rudimentary homolog	ERH	83.206	_MYEEHLK(gl)R_	4.5265
Q00765	157	Receptor expression-enhancing protein 5	REEP5	89.26	_HESQMDSVVK(gl)DLK_	0.018615
Q01831	493	DNA repair protein complementing XP-C cells	XPC	60.489	_K(gl)DPSLPAASSSSSSSK_	0.087626
Q01831	620	DNA repair protein complementing XP-C cells	XPC	147.24	_EKK(gl)EDLEFQAK_	-0.18593
Q01831	853	DNA repair protein complementing XP-C cells	XPC	47.603	_LLAK(gl)GLLIR_	0.58397
Q07820	244	Induced myeloid leukemia cell differentiation protein Mcl-1	MCL1	61.344	_NEDDVK(gl)SLSR_	0.94841
Q0VDD8	2919	Dynein heavy chain 14, axonemal	DYH14	56.205	_SLLSNVSQWDTFK(gl)_	1.8751
Q13045	1035	Protein flightless-1 homolog	FLII	85.359	_FLSHFK(gl)R_	0.41133
Q14118	782	Dystroglycan	DAG1	54.898	_GK(gl)LTLEDQATFIK_	1.5128
Q1KMD3	291	Heterogeneous nuclear ribonucleoprotein U-like protein 2	HNRL2	55.503	_GK(gl)VCFEAK_	1.5713
Q5BJD5	185	Transmembrane protein 41B	TM41B	64.82	_AVK(gl)WSQQVER_	-3.477
Q6NZI2	152	Polymerase I and transcript release factor	PTRF	49.483	_NFK(gl)VMIYQDEVK_	-0.2329
Q86TG7	586	Retrotransposon-derived protein PEG10	PEG10	45.916	_DGLITPTIAPNGAQVLQVK(gl)R_	0.76324
Q86TG7	590	Retrotransposon-derived protein PEG10	PEG10	68.536	_GWK(gl)LQVSYDCR_	-0.079489
Q8IVM8	321	Solute carrier family 22 member 9	S22A9	89.43	_DTLTLEILK(gl)STMKK_	1.0493
Q96KQ7	1047	Histone-lysine N-methyltransferase EHMT2	EHMT2	60.019	_TAK(gl)MGWGVR_	0.643
Q96MC5	181	Uncharacterized protein C16orf45	CP045	54.09	_KAEPPPSK(gl)PTVAK_	0.0037324
Q96S55	661	ATPase WRNIP1	WRIP1	86.833	_GVDFFK(gl)QR_	1.4082
Q99442	22	Translocation protein SEC62	SEC62	71.176	_IQEVGEPSKEEK(gl)_	-0.084932
Q9H3U5	255	Major facilitator superfamily domain-containing protein 1	MFSD1	62.298	_TGEVIK(gl)LTDVK_	1.8351
Q9H6A9	1935	Pecanex-like protein 3	PCX3	62.582	_TSRPPGPGLLSSEGPSGK(gl)WSLGGR_	-0.62995
Q9NZN8	12	CCR4-NOT transcription complex subunit 2	CNOT2	55.064	_TDGHTLSEK(gl)R_	0.74679
Q9P2U7	272	Vesicular glutamate transporter 1	VGLU1	66.004	_K(gl)YIEDAIGESAK_	-0.86183
Q9UBH6	165	Xenotropic and polytropic retrovirus receptor 1	XPR1	55.314	_HDK(gl)ILETSR_	0.81105
Q9UGH3	22	Solute carrier family 23 member 2	S23A2	56.817	_SMEAGSSTEGK(gl)YEDEAK_	-0.27152
Q9UL46	145	Proteasome activator complex subunit 2	PSME2	80.316	_IEDGNDFGVAIQEK(gl)VLER_	0.013903
Q9UNA4	740	DNA polymerase iota	POLI	119.53	_AGSDFHIGHK(gl)_	0.62899
