# Supplementary material for: Suberoylanilide Hydroxamic Acid Treatment Reveals Crosstalks among Proteome, Ubiquitylome and Acetylome in Non-Small Cell Lung Cancer A549 Cell Line
Source: Sci Rep. 2015 Mar 31;5:9520. doi: 10.1038/srep09520 (PMC4379480; doi:10.1038/srep09520)
Supplement: Supplementary Information — Supplementary Table S3 [file srep09520-s4.xls]

## Sheet: acetylation
Protein accession	Position	Protein names	Gene names	Score	Modified sequence	Mass error [ppm]	Ratio L/H
Q99877	6	Histone H2B type 1-B;Histone H2B type 1-N	HIST1H2BB;HIST1H2BN	138.75	_PEPSK(ac)SAPAPK(ac)K(ac)GSK(ac)K_	-0.28885	44.265
Q16778	6	Histone H2B type 1-J;Histone H2B type 1-C/E/F/G/I;Histone H2B type 2-E	HIST1H2BJ;HIST1H2BC;HIST2H2BE	156.83	_(ac)PEPAK(ac)SAPAPK(ac)K(ac)GSK(ac)K_	-0.13666	42.201
P58876	12	Histone H2B type 1-D	HIST1H2BD	154.74	_SAPAPK(ac)K(ac)GSK(ac)K_	-0.06894	38.586
P23527	6	Histone H2B type 1-O;Histone H2B type 2-F	HIST1H2BO;HIST2H2BF	151.41	_PDPAK(ac)SAPAPK(ac)K(ac)GSK(ac)K_	-0.044772	38.478
Q16778	12	Histone H2B type 1-J;Histone H2B type 1-C/E/F/G/I;Histone H2B type 2-E	HIST1H2BJ;HIST1H2BC;HIST2H2BE	156.83	_SAPAPK(ac)K(ac)GSK(ac)K_	-0.06894	37.652
P23527	12	Histone H2B type 1-O;Histone H2B type 3-B;Histone H2B type 2-F	HIST1H2BO;HIST3H2BB;HIST2H2BF	151.41	_SAPAPK(ac)K(ac)GSK(ac)K_	-0.06894	36.771
Q99877	12	Histone H2B type 1-B;Histone H2B type 1-N	HIST1H2BB;HIST1H2BN	138.75	_SAPAPK(ac)K(ac)GSK(ac)K_	-0.06894	30.142
Q5QNW6	13	Histone H2B type 2-F	HIST2H2BF	226.88	_SAPAPK(ac)K(ac)GSK(ac)K_	-0.06894	30.038
Q16778	13	Histone H2B type 1-J;Putative histone H2B type 2-D;Putative histone H2B type 2-C;Histone H2B type 1-C/E/F/G/I;Histone H2B type 2-E	HIST1H2BJ;HIST2H2BD;HIST2H2BC;HIST1H2BC;HIST2H2BE	230.69	_SAPAPK(ac)K(ac)GSK(ac)K_	-0.06894	28.598
P23527	13	Histone H2B type 1-O;Histone H2B type 3-B	HIST1H2BO;HIST3H2BB	230.69	_SAPAPK(ac)K(ac)GSK(ac)K_	-0.06894	27.816
Q99880	12	Histone H2B type 1-L	HIST1H2BL	121.26	_SAPAPK(ac)K(ac)GSK(ac)K_	-0.06894	26.202
P58876	13	Histone H2B type 1-D	HIST1H2BD	230.69	_SAPAPK(ac)K(ac)GSK(ac)K_	-0.06894	23.157
Q71DI3	10	Histone H3.1;Histone H3.3C;Histone H3.1t;Histone H3.3;Histone H3.2	HIST1H3A;H3F3C;HIST3H3;H3F3A;HIST2H3A	136.49	_K(ac)STGGK(ac)APR_	0.51965	16.217
Q71DI3	15	Histone H3.1;Histone H3.3C;Histone H3.1t;Histone H3.3;Histone H3.2	HIST1H3A;H3F3C;HIST3H3;H3F3A;HIST2H3A	136.49	_K(ac)STGGK(ac)APR_	0.51965	16.217
Q8IZT6	615	Abnormal spindle-like microcephaly-associated protein	ASPM	163.16	_TSAVK(ac)K(ac)TK_	-0.72921	15.135
Q8IZT6	616	Abnormal spindle-like microcephaly-associated protein	ASPM	163.16	_TSAVK(ac)K(ac)TK_	-0.72921	15.135
Q93077	6	Histone H2A type 1-C;Histone H2A type 3;Histone H2A type 1-B/E;Histone H2A type 2-C;Histone H2A type 2-A;Histone H2A type 2-B	HIST1H2AC;HIST3H2A;HIST1H2AB;HIST2H2AC;HIST2H2AA3;HIST2H2AB	145.16	_GK(ac)QGGK(ac)AR_	0.53764	14.167
Q93077	10	Histone H2A type 1-C;Histone H2A type 3;Histone H2A type 1-B/E;Histone H2A type 2-C;Histone H2A type 2-A;Histone H2A type 2-B	HIST1H2AC;HIST3H2A;HIST1H2AB;HIST2H2AC;HIST2H2AA3;HIST2H2AB	145.16	_GK(ac)QGGK(ac)AR_	0.53764	14.167
P10412	75	Histone H1.4;Histone H1.2;Histone H1.3;Histone H1t;Histone H1.1	HIST1H1E;HIST1H1C;HIST1H1D;HIST1H1T;HIST1H1A	162.94	_ALAAAGYDVEK(ac)NNSR_	0.26614	14.014
Q9NX55	35	Huntingtin-interacting protein K	HYPK	137.09	_K(ac)HDSGAADLER_	-0.36653	12.753
P0C0S5	14	Histone H2A.Z	H2AFZ	187.78	_AGK(ac)DSGK(ac)AK(ac)TK_	-0.16304	12.589
Q9UK76	148	Hematological and neurological expressed 1 protein	HN1	59.198	_NPPGGK(ac)SSLVLG_	0.25646	12.441
Q99877	13	Histone H2B type 1-N	HIST1H2BN	230.69	_SAPAPK(ac)K(ac)GSK(ac)K_	-0.06894	11.996
P0C0S5	12	Histone H2A.Z	H2AFZ	187.78	_AGK(ac)DSGK(ac)AK(ac)TK_	-0.16304	11.61
Q71UI9	12	Histone H2A.V	H2AFV	170.26	_AGGK(ac)AGK(ac)DSGK(ac)AK(ac)AK_	0.48919	11.348
Q99880	13	Histone H2B type 1-L	HIST1H2BL	230.69	_SAPAPK(ac)K(ac)GSK(ac)K_	-0.06894	11.338
Q99879	13	Histone H2B type 1-M	HIST1H2BM	260.7	_SAPVPK(ac)K(ac)GSK(ac)K(ac)AINK_	-0.30374	10.308
Q92613	30	Protein Jade-3	PHF16	90.697	_IK(ac)SK(ac)IPNEHK_	-0.50087	9.066
Q92613	32	Protein Jade-3	PHF16	90.697	_IK(ac)SK(ac)IPNEHK_	-0.50087	9.066
Q99880	6	Histone H2B type 1-L	HIST1H2BL	140.24	_PELAK(ac)SAPAPK(ac)K(ac)GSK(ac)K_	-0.030901	9.013
P33778	13	Histone H2B type 1-B	HIST1H2BB	182.92	_SAPAPK(ac)K(ac)GSK(ac)K_	-0.06894	8.382
P33778	16	Histone H2B type 1-B	HIST1H2BB	182.92	_SAPAPK(ac)K(ac)GSK(ac)K_	-0.06894	7.88
P33778	17	Histone H2B type 1-B	HIST1H2BB	182.92	_K(ac)GSK(ac)K(ac)AITK(ac)AQK_	-0.099337	7.88
P58876	6	Histone H2B type 1-D	HIST1H2BD	154.74	_PEPTK(ac)SAPAPK(ac)K(ac)GSK(ac)K_	-0.30903	7.551
Q99879	12	Histone H2B type 1-M	HIST1H2BM	110.12	_SAPVPK(ac)K(ac)GSK(ac)K(ac)AINK_	-0.30374	7.506
P0C0S5	5	Histone H2A.Z	H2AFZ	187.78	_AGGK(ac)AGK(ac)DSGK(ac)AK(ac)TK_	0.080409	6.599
P0C0S5	8	Histone H2A.Z	H2AFZ	187.78	_AGK(ac)DSGK(ac)AK(ac)TK_	-0.16304	6.599
Q71UI9	5	Histone H2A.V	H2AFV	170.26	_AGGK(ac)AGK(ac)DSGK(ac)AK(ac)AK_	0.48919	6.599
Q71UI9	8	Histone H2A.V	H2AFV	170.26	_AGGK(ac)AGK(ac)DSGK(ac)AK(ac)AK_	0.48919	6.599
P23527	17	Histone H2B type 1-O;Histone H2B type 3-B	HIST1H2BO;HIST3H2BB	230.69	_K(ac)GSK(ac)K(ac)AVTK(ac)AQK_	0.25717	6.304
P58876	17	Histone H2B type 1-D	HIST1H2BD	230.69	_K(ac)GSK(ac)K(ac)AVTK(ac)AQK_	0.25717	6.304
Q16778	17	Histone H2B type 1-J;Putative histone H2B type 2-D;Putative histone H2B type 2-C;Histone H2B type 1-C/E/F/G/I;Histone H2B type 2-E	HIST1H2BJ;HIST2H2BD;HIST2H2BC;HIST1H2BC;HIST2H2BE	230.69	_K(ac)GSK(ac)K(ac)AVTK(ac)AQK_	0.25717	6.304
Q99877	17	Histone H2B type 1-N	HIST1H2BN	230.69	_K(ac)GSK(ac)K(ac)AVTK(ac)AQK_	0.25717	6.304
Q99880	17	Histone H2B type 1-L	HIST1H2BL	230.69	_K(ac)GSK(ac)K(ac)AVTK(ac)AQK_	0.25717	6.304
P62805	6	Histone H4	HIST1H4A	209.11	_GK(ac)GGK(ac)GLGK(ac)GGAK(ac)R_	-0.23951	6.255
P62805	9	Histone H4	HIST1H4A	209.11	_GK(ac)GGK(ac)GLGK(ac)GGAK(ac)R_	-0.23951	6.255
P11387	262	DNA topoisomerase 1	TOP1	115.63	_AEEVATFFAK(ac)MLDHEYTTK_	-0.34366	6.129
P23527	16	Histone H2B type 1-O;Histone H2B type 3-B	HIST1H2BO;HIST3H2BB	230.69	_SAPAPK(ac)K(ac)GSK(ac)K_	-0.06894	5.96
P58876	16	Histone H2B type 1-D	HIST1H2BD	230.69	_SAPAPK(ac)K(ac)GSK(ac)K_	-0.06894	5.96
Q16778	16	Histone H2B type 1-J;Putative histone H2B type 2-D;Putative histone H2B type 2-C;Histone H2B type 1-C/E/F/G/I;Histone H2B type 2-E	HIST1H2BJ;HIST2H2BD;HIST2H2BC;HIST1H2BC;HIST2H2BE	230.69	_SAPAPK(ac)K(ac)GSK(ac)K_	-0.06894	5.96
Q5QNW6	16	Histone H2B type 2-F	HIST2H2BF	226.88	_SAPAPK(ac)K(ac)GSK(ac)K_	-0.06894	5.96
Q99877	16	Histone H2B type 1-N	HIST1H2BN	230.69	_SAPAPK(ac)K(ac)GSK(ac)K_	-0.06894	5.96
Q99880	16	Histone H2B type 1-L	HIST1H2BL	230.69	_SAPAPK(ac)K(ac)GSK(ac)K_	-0.06894	5.96
Q99879	17	Histone H2B type 1-M	HIST1H2BM	260.7	_SAPVPK(ac)K(ac)GSK(ac)K(ac)AINK_	-0.30374	5.911
Q99879	24	Histone H2B type 1-M	HIST1H2BM	156.83	_K(ac)AINK(ac)AQK(ac)K_	-0.63158	5.911
O60218	125	Aldo-keto reductase family 1 member B10	AKR1B10	107.09	_SGDDLFPK(ac)DDK_	-0.77123	5.814
Q71UI9	14	Histone H2A.V	H2AFV	128.45	_AGGK(ac)AGK(ac)DSGK(ac)AK(ac)AK_	0.48919	5.813
Q99879	16	Histone H2B type 1-M	HIST1H2BM	260.7	_SAPVPK(ac)K(ac)GSK(ac)K(ac)AINK_	-0.30374	5.453
Q99879	21	Histone H2B type 1-M	HIST1H2BM	260.7	_K(ac)GSK(ac)K(ac)AINK(ac)AQK_	0.049903	5.414
Q96KM6	304	Zinc finger protein 512B	ZNF512B	165.58	_PIVVSK(ac)PVTVSR_	-0.62091	5.252
Q5QNW6	17	Histone H2B type 2-F	HIST2H2BF	226.88	_K(ac)GSK(ac)K(ac)AVTK(ac)VQK_	-1.6811	5.167
Q92794	815	Histone acetyltransferase KAT6A	KAT6A	167.61	_ELEISVGK(ac)SVSHENK_	0.17538	5.015
P51608	449	Methyl-CpG-binding protein 2	MECP2	97.095	_TQPAVATAATAAEK(ac)YK_	0.59068	4.593
P04083	245	Annexin A1	ANXA1	145.9	_YSK(ac)HDM(ox)NK_	-0.41331	4.555
P04083	166	Annexin A1	ANXA1	130.64	_DLAK(ac)DITSDTSGDFR_	-0.033193	4.376
P04083	250	Annexin A1	ANXA1	139.77	_HDMNK(ac)VLDLELK_	-0.35714	4.177
P07305	52	Histone H1.0	H1F0	104.2	_QSIQK(ac)YIK_	-0.27302	4.173
Q96DH6	43	RNA-binding protein Musashi homolog 2	MSI2	72.34	_DYFSK(ac)FGEIR_	0.13441	4.154
P04083	185	Annexin A1	ANXA1	106.29	_NALLSLAK(ac)GDR_	0.046614	4.103
Q92793	1591	CREB-binding protein	CREBBP	228.51	_NNK(ac)K(ac)TNK(ac)NK(ac)SSISR_	1.4549	3.934
Q92793	1592	CREB-binding protein	CREBBP	228.51	_NNK(ac)K(ac)TNK(ac)NK(ac)SSISR_	1.4549	3.934
P07305	27	Histone H1.0	H1F0	120.11	_STDHPK(ac)YSDMIVAAIQAEK_	0.22461	3.933
P08758	76	Annexin A5	ANXA5	82.831	_SELTGK(ac)FEK_	-0.32135	3.919
Q9Y6M9	55	NADH dehydrogenase [ubiquinone] 1 beta subcomplex subunit 9	NDUFB9	109.44	_FEEHKNEK(ac)DMAK_	0.51913	3.911
P04083	239	Annexin A1	ANXA1	123.98	_VFQK(ac)YTK_	-0.27585	3.899
P04083	294	Annexin A1	ANXA1	107.74	_HK(ac)ALIR_	0.069627	3.763
P33778	21	Histone H2B type 1-B	HIST1H2BB	171.26	_K(ac)GSK(ac)K(ac)AITK(ac)AQK_	-0.099337	3.612
P33778	24	Histone H2B type 1-B	HIST1H2BB	119.75	_AITK(ac)AQK(ac)K_	-0.45856	3.612
Q9HAF1	69	Chromatin modification-related protein MEAF6	MEAF6	154.13	_YLTNQK(ac)NSNSK(ac)NDR_	0.71432	3.341
Q9HAF1	74	Chromatin modification-related protein MEAF6	MEAF6	154.13	_YLTNQK(ac)NSNSK(ac)NDR_	0.71432	3.341
Q09472	1554	Histone acetyltransferase p300	EP300	246.38	_NNK(ac)K(ac)TSK(ac)NK(ac)SSLSR_	-0.016986	3.255
O75477	267	Erlin-1	ERLIN1	141.86	_ADAEYYAAHK(ac)YATSNK_	-0.22844	3.221
Q9NX40	72	OCIA domain-containing protein 1	OCIAD1	95.981	_GILSSHPK(ac)YGSIPK_	-1.1036	3.198
P37802	20	Transgelin-2	TAGLN2	171.39	_IEK(ac)QYDADLEQILIQWITTQCR_	-0.38761	2.98
Q09472	1555	Histone acetyltransferase p300	EP300	246.38	_NNK(ac)K(ac)TSK(ac)NK(ac)SSLSR_	-0.016986	2.937
P09234	3	U1 small nuclear ribonucleoprotein C	SNRPC	127.49	_PK(ac)FYCDYCDTYLTHDSPSVR_	-0.31213	2.9
P04083	312	Annexin A1	ANXA1	308.84	_SEIDMNDIK(ac)AFYQK_	-0.17074	2.873
P35579	435	Myosin-9	MYH9	124.08	_INK(ac)ALDK_	-0.37101	2.824
Q14103	119	Heterogeneous nuclear ribonucleoprotein D0	HNRNPD	159.81	_DYFSK(ac)FGEVVDCTLK_	0.068479	2.822
Q09472	1550	Histone acetyltransferase p300	EP300	168.75	_EENTSNESTDVTK(ac)GDSK(ac)NAK(ac)K(ac)K_	-0.316	2.782
P51970	38	NADH dehydrogenase [ubiquinone] 1 alpha subcomplex subunit 8	NDUFA8	106.54	_AAAHHYGAQCDK(ac)PNK_	-1.4299	2.745
Q13596	237	Sorting nexin-1	SNX1	111.79	_EDSSSAEFLEK(ac)R_	-0.046589	2.734
Q09472	1549	Histone acetyltransferase p300	EP300	168.75	_EENTSNESTDVTK(ac)GDSK(ac)NAK(ac)K(ac)K_	-0.316	2.725
P28331	289	NADH-ubiquinone oxidoreductase 75 kDa subunit, mitochondrial	NDUFS1	136.63	_MHEDINEEWISDK(ac)TR_	0.19637	2.682
P53007	255	Tricarboxylate transport protein, mitochondrial	SLC25A1	106.67	_MQGLEAHK(ac)YR_	-0.088945	2.671
Q09472	1542	Histone acetyltransferase p300	EP300	213.03	_EENTSNESTDVTK(ac)GDSK(ac)NAK(ac)K(ac)K_	-0.316	2.646
Q09472	1546	Histone acetyltransferase p300	EP300	213.03	_EENTSNESTDVTK(ac)GDSK(ac)NAK(ac)K(ac)K_	-0.316	2.646
Q6NWY9	316	Pre-mRNA-processing factor 40 homolog B	PRPF40B	59.198	_YSALPK(ac)LSEK_	0.49446	2.624
P08758	97	Annexin A5	ANXA5	163.51	_LYDAYELK(ac)HALK_	0.18213	2.615
Q16777	96	Histone H2A type 2-C;Histone H2A type 2-A	HIST2H2AC;HIST2H2AA3	174.21	_NDEELNK(ac)LLGK_	-0.051928	2.583
Q09472	1558	Histone acetyltransferase p300	EP300	246.38	_TSK(ac)NK(ac)SSLSR_	-0.41665	2.56
Q09472	1560	Histone acetyltransferase p300	EP300	246.38	_TSK(ac)NK(ac)SSLSR_	-0.41665	2.56
P35579	760	Myosin-9	MYH9	148.32	_IGQSK(ac)VFFR_	0.16718	2.52
Q8NE86	316	Calcium uniporter protein, mitochondrial	MCU	161.51	_FDLEK(ac)YNQLK_	-0.26147	2.518
O60506	363	Heterogeneous nuclear ribonucleoprotein Q	SYNCRIP	126.71	_AFSQFGK(ac)LER_	-1.3174	2.493
Q9NUQ2	201	1-acyl-sn-glycerol-3-phosphate acyltransferase epsilon	AGPAT5	42.464	_GLAVLK(ac)HVLTPR_	0.53183	2.491
Q9UII2	82	ATPase inhibitor, mitochondrial	ATPIF1	79.659	_HHEEEIVHHK(ac)K_	0.018071	2.489
Q9UQE7	105	Structural maintenance of chromosomes protein 3	SMC3	200.19	_VIGAK(ac)K(ac)DQYFLDKK_	0.27471	2.465
P04083	281	Annexin A1	ANXA1	157.58	_PAFFAEK(ac)LHQAMK_	0.20883	2.453
P62805	17	Histone H4;Histone H4-like protein type G	HIST1H4A;HIST1H4G	209.11	_GLGK(ac)GGAK(ac)R_	0.2398	2.429
P60174	231	Triosephosphate isomerase	TPI1	78.078	_GWLK(ac)SNVSDAVAQSTR_	2.3544	2.398
O43707	625	Alpha-actinin-4	ACTN4	117.25	_WEK(ac)VQQLVPK_	0.29759	2.39
P14866	552	Heterogeneous nuclear ribonucleoprotein L	HNRNPL	109.5	_SSSGLLEWESK(ac)SDALETLGFLNHYQMK_	-0.38106	2.39
P67870	139	Casein kinase II subunit beta	CSNK2B	80.905	_LYCPK(ac)CMDVYTPK_	-0.1562	2.383
P11021	268	78 kDa glucose-regulated protein	HSPA5	111.27	_VMEHFIK(ac)LYK_	1.0168	2.374
Q16778	21	Histone H2B type 1-J;Putative histone H2B type 2-D;Putative histone H2B type 2-C;Histone H2B type 1-O;Histone H2B type 3-B;Histone H2B type 1-D;Histone H2B type 1-C/E/F/G/I;Histone H2B type 2-E;Histone H2B type 1-N;Histone H2B type 1-L	HIST1H2BJ;HIST2H2BD;HIST2H2BC;HIST1H2BO;HIST3H2BB;HIST1H2BD;HIST1H2BC;HIST2H2BE;HIST1H2BN;HIST1H2BL	230.69	_KGSK(ac)K(ac)AVTK(ac)AQK_	-0.017807	2.374
P09429	30	High mobility group protein B1	HMGB1	76.574	_K(ac)HPDASVNFSEFSK_	-0.0080514	2.372
P49821	375	NADH dehydrogenase [ubiquinone] flavoprotein 1, mitochondrial	NDUFV1	105.63	_LIEFYK(ac)HESCGQCTPCR_	0.14718	2.372
Q12797	336	Aspartyl/asparaginyl beta-hydroxylase	ASPH	93.162	_LLNK(ac)FDK_	0.78185	2.368
P35579	545	Myosin-9	MYH9	213.83	_SFVEK(ac)VMQEQGTHPK_	-0.70441	2.336
P67809	64	Nuclease-sensitive element-binding protein 1;Y-box-binding protein 3;Y-box-binding protein 2	YBX1;YBX3;YBX2	183.99	_VLGTVK(ac)WFNVR_	-0.92114	2.317
P22307	438	Non-specific lipid-transfer protein	SCP2	91.701	_ANLVFK(ac)EIEK_	0.054496	2.282
P35579	613	Myosin-9	MYH9	96.82	_FVSELWK(ac)DVDR_	0.10496	2.277
O00483	55	NADH dehydrogenase [ubiquinone] 1 alpha subcomplex subunit 4	NDUFA4	62.203	_NNPEPWNK(ac)LGPNDQYK_	0.70879	2.271
Q16778	24	Histone H2B type 1-J;Putative histone H2B type 2-D;Putative histone H2B type 2-C;Histone H2B type 1-O;Histone H2B type 3-B;Histone H2B type 1-D;Histone H2B type 1-C/E/F/G/I;Histone H2B type 2-E;Histone H2B type 1-N;Histone H2B type 1-L	HIST1H2BJ;HIST2H2BD;HIST2H2BC;HIST1H2BO;HIST3H2BB;HIST1H2BD;HIST1H2BC;HIST2H2BE;HIST1H2BN;HIST1H2BL	194.12	_K(ac)AVTK(ac)AQK(ac)K_	0.55176	2.27
O14548	4	Cytochrome c oxidase subunit 7A-related protein, mitochondrial	COX7A2L	139.46	_MYYK(ac)FSGFTQK_	0.02117	2.264
P21980	672	Protein-glutamine gamma-glutamyltransferase 2	TGM2	118.77	_LVVNFESDK(ac)LK_	0.091945	2.264
P23528	144	Cofilin-1	CFL1	98.408	_HELQANCYEEVK(ac)DR_	-0.19488	2.254
O60506	81	Heterogeneous nuclear ribonucleoprotein Q	SYNCRIP	82.146	_EFNEDGALAVLQQFK(ac)DSDLSHVQNK_	-0.035475	2.237
Q15417	23	Calponin-3	CNN3	94.717	_IASK(ac)YDHQAEEDLR_	-0.62529	2.229
P21673	26	Diamine acetyltransferase 1	SAT1	165.16	_ELAK(ac)YEYMEEQVILTEK_	-3.5006	2.221
Q02880	979	DNA topoisomerase 2-beta	TOP2B	49.708	_TPALISDYK(ac)EYHTDTTVK_	-1.311	2.214
Q07065	270	Cytoskeleton-associated protein 4	CKAP4	89.698	_EINDMK(ac)AK_	0.92669	2.198
Q8NI27	1103	THO complex subunit 2	THOC2	85.161	_WHYK(ac)LTK_	-0.10099	2.16
P06703	26	Protein S100-A6	S100A6	133.81	_EGDK(ac)HTLSK_	0.064746	2.153
Q00839	464	Heterogeneous nuclear ribonucleoprotein U	HNRNPU	76.889	_EK(ac)PYFPIPEEYTFIQNVPLEDR_	1.2365	2.146
P51665	279	26S proteasome non-ATPase regulatory subunit 7	PSMD7	49.066	_SVVALHNLINNK(ac)IANR_	-0.7921	2.138
P53621	46	Coatomer subunit alpha;Xenin;Proxenin	COPA	190.82	_MCTLIDK(ac)FDEHDGPVR_	0.14835	2.129
Q92793	1595	CREB-binding protein	CREBBP	228.51	_TNK(ac)NK(ac)SSISR_	-0.26588	2.12
Q92793	1597	CREB-binding protein	CREBBP	228.51	_TNK(ac)NK(ac)SSISR_	-0.26588	2.12
Q71DI3	57	Histone H3.1;Histone H3.3C;Histone H3.1t;Histone H3.3;Histone H3.2	HIST1H3A;H3F3C;HIST3H3;H3F3A;HIST2H3A	161.17	_YQK(ac)STELLIR_	-0.37256	2.105
Q9UPE1	418	SRSF protein kinase 3;SRSF protein kinase 1;SRSF protein kinase 2;SRSF protein kinase 2 N-terminal;SRSF protein kinase 2 C-terminal	SRPK3;SRPK1;SRPK2	69.081	_IADLGNACWVHK(ac)HFTEDIQTR_	0.1665	2.096
P53007	149	Tricarboxylate transport protein, mitochondrial	SLC25A1	98.582	_VK(ac)FIHDQTSPNPK_	-0.37162	2.095
P23246	330	Splicing factor, proline- and glutamine-rich	SFPQ	89.46	_YGEPGEVFINK(ac)GK_	-0.2834	2.082
P00338	318	L-lactate dehydrogenase A chain	LDHA	130.15	_K(ac)SADTLWGIQK_	0.061101	2.067
P22307	132	Non-specific lipid-transfer protein	SCP2	88.338	_GSLGIK(ac)FSDR_	0.31236	2.065
P35579	1024	Myosin-9	MYH9	149.3	_NK(ac)HEAMITDLEER_	-0.86651	2.065
P53007	306	Tricarboxylate transport protein, mitochondrial	SLC25A1	158.12	_LLNK(ac)VWK_	-0.041066	2.06
Q13813	1911	Spectrin alpha chain, non-erythrocytic 1	SPTAN1	54.09	_K(ac)HEAFETDFTVHK_	-0.65884	2.057
P11387	575	DNA topoisomerase 1	TOP1	148.01	_LNTGILNK(ac)HLQDLMEGLTAK_	0.66241	2.049
P15121	308	Aldose reductase	AKR1B1	59.372	_VCALLSCTSHK(ac)DYPFHEEF_	0.063476	2.046
P07108	77	Acyl-CoA-binding protein	DBI	105.4	_AYINK(ac)VEELK_	-0.78237	2.017
Q9Y6M9	98	NADH dehydrogenase [ubiquinone] 1 beta subcomplex subunit 9	NDUFB9	82.865	_YDCYK(ac)VPEWCLDDWHPSEK_	-0.18194	1.999
P00387	196	NADH-cytochrome b5 reductase 3;NADH-cytochrome b5 reductase 3 membrane-bound form;NADH-cytochrome b5 reductase 3 soluble form	CYB5R3	48.968	_AIMK(ac)DPDDHTVCHLLFANQTEK_	-0.7703	1.983
Q9BSH5	15	Haloacid dehalogenase-like hydrolase domain-containing protein 3	HDHD3	193	_LLTWDVK(ac)DTLLR_	0.010792	1.964
P06733	343	Alpha-enolase	ENO1	269.83	_SCNCLLLK(ac)VNQIGSVTESLQACK_	-0.17611	1.963
P30043	178	Flavin reductase (NADPH)	BLVRB	51.726	_VISK(ac)HDLGHFMLR_	-0.22046	1.963
P13073	164	Cytochrome c oxidase subunit 4 isoform 1, mitochondrial	COX4I1	79.23	_WDYEK(ac)NEWK_	-0.082068	1.95
P13010	155	X-ray repair cross-complementing protein 5	XRCC5	82.483	_SQLDIIIHSLK(ac)K_	-0.72625	1.934
P07900	615	Heat shock protein HSP 90-alpha;Putative heat shock protein HSP 90-alpha A4;Heat shock protein HSP 90-beta;Putative heat shock protein HSP 90-beta-3	HSP90AA1;HSP90AA4P;HSP90AB1;HSP90AB3P	60.436	_IMK(ac)AQALR_	1.1616	1.931
Q09161	574	Nuclear cap-binding protein subunit 1	NCBP1	101.3	_FHEVFK(ac)TLAESDEGK_	0.19585	1.931
P35579	1193	Myosin-9	MYH9	203.59	_QK(ac)HSQAVEELAEQLEQTK_	0.31266	1.92
Q15233	243	Non-POU domain-containing octamer-binding protein	NONO	103.55	_LVIK(ac)NQQFHK_	-0.33951	1.908
O43707	233	Alpha-actinin-4	ACTN4	118.9	_KDDPVTNLNNAFEVAEK(ac)YLDIPK_	0.74754	1.903
O43390	366	Heterogeneous nuclear ribonucleoprotein R	HNRNPR	174.77	_SFSEFGK(ac)LER_	0.72628	1.89
P35580	442	Myosin-10	MYH10	124.08	_INK(ac)ALDR_	0.28705	1.884
P00558	146	Phosphoglycerate kinase 1	PGK1	80.24	_AEPAK(ac)IEAFR_	1.601	1.867
P14927	78	Cytochrome b-c1 complex subunit 7	UQCRB	67.519	_HQILPK(ac)EQWTK_	-0.97773	1.86
Q16881	245	Thioredoxin reductase 1, cytoplasmic	TXNRD1	136.7	_VEETVK(ac)HDWDR_	-0.40777	1.843
P07108	55	Acyl-CoA-binding protein	DBI	92.611	_AK(ac)WDAWNELK_	0.77388	1.836
P21796	236	Voltage-dependent anion-selective channel protein 1	VDAC1	105.66	_YQIDPDACFSAK(ac)VNNSSLIGLGYTQTLKPGIK_	0.39151	1.832
Q9Y277	63	Voltage-dependent anion-selective channel protein 3	VDAC3	212.55	_YK(ac)VCNYGLTFTQK_	-1.2816	1.832
Q86U42	207	Polyadenylate-binding protein 2;Embryonic polyadenylate-binding protein 2	PABPN1;PABPN1L	147.52	_VTILCDK(ac)FSGHPK_	-0.32409	1.819
P07108	19	Acyl-CoA-binding protein	DBI	112.34	_TK(ac)PSDEEMLFIYGHYK_	-0.42499	1.815
P37837	286	Transaldolase	TALDO1	170.09	_AAQASDLEK(ac)IHLDEK_	-0.33694	1.806
P13073	135	Cytochrome c oxidase subunit 4 isoform 1, mitochondrial	COX4I1	79.676	_HYVYGPLPQSFDK(ac)EWVAK_	0.017153	1.803
Q15041	96	ADP-ribosylation factor-like protein 6-interacting protein 1	ARL6IP1	98.676	_IFGSNK(ac)WTTEQQQR_	-0.014652	1.803
Q12906	100	Interleukin enhancer-binding factor 3	ILF3	62.633	_VGLVAK(ac)GLLLK_	-0.21313	1.796
P21796	266	Voltage-dependent anion-selective channel protein 1	VDAC1	97.129	_LTLSALLDGK(ac)NVNAGGHK_	-0.76873	1.793
P40939	605	Trifunctional enzyme subunit alpha, mitochondrial;Long-chain enoyl-CoA hydratase;Long chain 3-hydroxyacyl-CoA dehydrogenase	HADHA	120.7	_HVAEDLGK(ac)VFGER_	-0.2188	1.79
Q96HS1	88	Serine/threonine-protein phosphatase PGAM5, mitochondrial	PGAM5	73.688	_NVESGEEELASK(ac)LDHYK_	-0.56419	1.787
P09651	166	Heterogeneous nuclear ribonucleoprotein A1	HNRNPA1	173.03	_IVIQK(ac)YHTVNGHNCEVR_	-0.48407	1.786
P15954	34	Cytochrome c oxidase subunit 7C, mitochondrial	COX7C	156.57	_NLPFSVENK(ac)WSLLAK_	0.39827	1.779
P40261	43	Nicotinamide N-methyltransferase	NNMT	102.46	_HLLK(ac)NLFK_	-0.23164	1.768
Q5VTL8	227	Pre-mRNA-splicing factor 38B	PRPF38B	107.99	_IPVPVQK(ac)NIDQQIK_	0.23256	1.767
Q15155	630	Nodal modulator 1;Nodal modulator 3;Nodal modulator 2	NOMO1;NOMO3;NOMO2	136.96	_FCLSK(ac)PGVYK_	0.0069917	1.756
P13639	498	Elongation factor 2	EEF2	58.172	_VMK(ac)FSVSPVVR_	-0.22359	1.74
P28331	467	NADH-ubiquinone oxidoreductase 75 kDa subunit, mitochondrial	NDUFS1	115.42	_ILQDIASGSHPFSQVLK(ac)EAK_	-1.6394	1.736
P07910	39	Heterogeneous nuclear ribonucleoproteins C1/C2;Heterogeneous nuclear ribonucleoprotein C-like 1	HNRNPC;HNRNPCL1	182.07	_SDVEAIFSK(ac)YGK_	0.83681	1.733
P07900	513	Heat shock protein HSP 90-alpha	HSP90AA1	137.12	_K(ac)HGLEVIYMIEPIDEYCVQQLK_	-0.63093	1.724
O95197	1013	Reticulon-3	RTN3	99.973	_DQTK(ac)SIVEK_	-0.07647	1.723
P23246	319	Splicing factor, proline- and glutamine-rich	SFPQ	169.92	_LFAK(ac)YGEPGEVFINK_	-0.21469	1.72
P63162	32	Small nuclear ribonucleoprotein-associated protein N;Small nuclear ribonucleoprotein-associated proteins B and B'	SNRPN;SNRPB	187.58	_IFIGTFK(ac)AFDK_	-0.070154	1.719
Q15233	68	Non-POU domain-containing octamer-binding protein	NONO	95.094	_KPGEK(ac)TFTQR_	0.5964	1.708
P08107	512	Heat shock 70 kDa protein 1A/1B	HSPA1A	101.38	_LSK(ac)EEIER_	-0.2249	1.7
Q99757	152	Thioredoxin, mitochondrial	TXN2	104.09	_FVGIK(ac)DEDQLEAFLK_	1.27	1.7
P23528	19	Cofilin-1;Cofilin-2	CFL1;CFL2	95.741	_VFNDMK(ac)VR_	0.46823	1.692
P35579	1492	Myosin-9	MYH9	167.89	_ALEEAMEQK(ac)AELER_	-1.3999	1.679
Q03701	695	CCAAT/enhancer-binding protein zeta	CEBPZ	115.57	_QLNK(ac)YDPFSR_	0.2099	1.674
P23246	495	Splicing factor, proline- and glutamine-rich	SFPQ	124.67	_WK(ac)SLDEMEK_	0.45829	1.669
Q1KMD3	273	Heterogeneous nuclear ribonucleoprotein U-like protein 2	HNRNPUL2	74.029	_YGGQPLFSEK(ac)FPTLWSGAR_	-0.34094	1.668
P20674	62	Cytochrome c oxidase subunit 5A, mitochondrial	COX5A	108.75	_WVTYFNK(ac)PDIDAWELR_	0.026326	1.66
Q9NR19	418	Acetyl-coenzyme A synthetase, cytoplasmic	ACSS2	57.434	_LLMK(ac)FGDEPVTK_	1.1589	1.658
O75947	72	ATP synthase subunit d, mitochondrial	ATP5H	80.834	_AGLVDDFEK(ac)K_	1.3168	1.656
Q8N3C0	1709	Activating signal cointegrator 1 complex subunit 3	ASCC3	73.841	_AVILVHDIK(ac)K_	0.46543	1.656
Q9UI09	43	NADH dehydrogenase [ubiquinone] 1 alpha subcomplex subunit 12	NDUFA12	90.861	_VGTLVGEDK(ac)YGNK_	-0.014227	1.655
P08107	246	Heat shock 70 kDa protein 1A/1B	HSPA1A	81.625	_LVNHFVEEFK(ac)R_	-1.6731	1.652
Q99729	91	Heterogeneous nuclear ribonucleoprotein A/B	HNRNPAB	116.04	_DYFTK(ac)FGEVVDCTIK_	0.32021	1.641
P09525	300	Annexin A4	ANXA4	82.529	_SLYSFIK(ac)GDTSGDYR_	-0.01961	1.638
P62280	58	40S ribosomal protein S11	RPS11	108.35	_EAIEGTYIDK(ac)K_	-0.086338	1.634
P15121	117	Aldose reductase	AKR1B1	89.374	_LDYLDLYLIHWPTGFK(ac)PGK_	0.47116	1.631
P45880	235	Voltage-dependent anion-selective channel protein 2	VDAC2	131.48	_FGIAAK(ac)YQLDPTASISAK_	-0.061308	1.631
P09012	80	U1 small nuclear ribonucleoprotein A	SNRPA	76.01	_SMQGFPFYDK(ac)PMR_	0.14832	1.629
P09669	60	Cytochrome c oxidase subunit 6C	COX6C	193.06	_NYDVMK(ac)DFEEMR_	0.083711	1.628
Q12965	631	Unconventional myosin-Ie	MYO1E	159.04	_IFQK(ac)FLQR_	0.30456	1.626
P48047	172	ATP synthase subunit O, mitochondrial	ATP5O	136.14	_SFLSQGQVLK(ac)LEAK_	0.59538	1.625
P26599	266	Polypyrimidine tract-binding protein 3;Polypyrimidine tract-binding protein 1	PTBP3;PTBP1	79.089	_LTSLNVK(ac)YNNDK_	-0.44377	1.617
P62701	134	40S ribosomal protein S4, X isoform	RPS4X	58.98	_IFVGTK(ac)GIPHLVTHDAR_	0.46408	1.617
Q12965	613	Unconventional myosin-Ie;Unconventional myosin-If	MYO1E;MYO1F	106.6	_HQVEYLGLK(ac)ENIR_	0.067725	1.616
Q71DI3	19	Histone H3.1;Histone H3.3C;Histone H3.1t;Histone H3.3;Histone H3.2	HIST1H3A;H3F3C;HIST3H3;H3F3A;HIST2H3A	138.24	_K(ac)QLATK_	-0.65588	1.615
P02545	208	Prelamin-A/C;Lamin-A/C	LMNA	76.341	_EELDFQK(ac)NIYSEELR_	-0.18999	1.613
P52272	134	Heterogeneous nuclear ribonucleoprotein M	HNRNPM	156.2	_AAEVLNK(ac)HSLSGR_	-0.24515	1.607
P23284	209	Peptidyl-prolyl cis-trans isomerase B	PPIB	98.105	_IEVEK(ac)PFAIAK_	0.24838	1.605
P62805	60	Histone H4	HIST1H4A	210.93	_GVLK(ac)VFLENVIR_	-3.2134	1.6
Q9BS26	303	Endoplasmic reticulum resident protein 44	ERP44	129.38	_GTINFLHADCDK(ac)FR_	0.30433	1.599
P15121	263	Aldose reductase	AKR1B1	90.689	_NLVVIPK(ac)SVTPER_	-0.58821	1.592
P26447	7	Protein S100-A4	S100A4	157.11	_(ac)ACPLEK(ac)ALDVMVSTFHK_	0.13536	1.589
P00167	19	Cytochrome b5	CYB5A	91.307	_YYTLEEIQK(ac)HNHSK_	-0.22366	1.586
P62701	120	40S ribosomal protein S4, X isoform	RPS4X	61.161	_ITPEEAK(ac)YK_	-0.18985	1.586
P0C0S5	102	Histone H2A.Z;Histone H2A.V	H2AFZ;H2AFV	79.341	_GDEELDSLIK(ac)ATIAGGGVIPHIHK_	-0.014408	1.584
Q9NZ01	22	Very-long-chain enoyl-CoA reductase	TECR	178.06	_LCFLDK(ac)VEPHATIAEIK_	-1.138	1.583
P22626	168	Heterogeneous nuclear ribonucleoproteins A2/B1	HNRNPA2B1	108.18	_GFGFVTFDDHDPVDK(ac)IVLQK_	-0.087009	1.581
Q15287	218	RNA-binding protein with serine-rich domain 1	RNPS1	125.45	_GYAYVEFENPDEAEK(ac)ALK_	-0.31126	1.58
P45880	31	Voltage-dependent anion-selective channel protein 2	VDAC2	150.22	_DIFNK(ac)GFGFGLVK_	0.39173	1.572
Q96JJ3	401	Engulfment and cell motility protein 2;Engulfment and cell motility protein 1	ELMO2;ELMO1	117.02	_EDK(ac)HECPFGR_	-0.23903	1.57
P02545	201	Prelamin-A/C;Lamin-A/C	LMNA	88.075	_LQTMK(ac)EELDFQK_	-0.10813	1.564
P08107	328	Heat shock 70 kDa protein 1A/1B	HSPA1A	102.07	_LDK(ac)AQIHDLVLVGGSTR_	-1.9304	1.564
Q13435	577	Splicing factor 3B subunit 2	SF3B2	101.72	_LHDAFFK(ac)WQTKPK_	-0.78007	1.56
Q9UJS0	379	Calcium-binding mitochondrial carrier protein Aralar1;Calcium-binding mitochondrial carrier protein Aralar2	SLC25A12;SLC25A13	78.556	_NSFDCFK(ac)K_	-1.726	1.558
P20962	15	Parathymosin	PTMS	154.72	_SVEAAAELSAK(ac)DLK_	-0.053096	1.555
P38919	198	Eukaryotic initiation factor 4A-III	EIF4A3	90.412	_GFK(ac)EQIYDVYR_	-0.1332	1.549
P15121	243	Aldose reductase	AKR1B1	117.79	_HNK(ac)TTAQVLIR_	-0.58889	1.547
O43390	84	Heterogeneous nuclear ribonucleoprotein R	HNRNPR	73.809	_EFNEEGALSVLQQFK(ac)ESDLSHVQNK_	-0.11969	1.545
P27797	48	Calreticulin	CALR	106.58	_SDFGK(ac)FVLSSGK_	-0.10571	1.54
P45880	39	Voltage-dependent anion-selective channel protein 2	VDAC2	67.997	_GFGFGLVK(ac)LDVK_	1.0205	1.54
Q9HDC9	220	Adipocyte plasma membrane-associated protein	APMAP	68.171	_IYFTDSSSK(ac)WQR_	0.32156	1.54
P35914	137	Hydroxymethylglutaryl-CoA lyase, mitochondrial	HMGCL	151.22	_K(ac)NINCSIEESFQR_	0.19616	1.537
P43243	571	Matrin-3	MATR3	123.86	_VDLSEK(ac)YK_	-0.017825	1.535
P62805	32	Histone H4	HIST1H4A	167.71	_DNIQGITK(ac)PAIR_	-0.63628	1.534
Q08945	319	FACT complex subunit SSRP1	SSRP1	167.24	_VMK(ac)ALVNR_	-0.43492	1.529
Q71DI3	80	Histone H3.1;Histone H3.1t;Histone H3.3;Histone H3.2	HIST1H3A;HIST3H3;H3F3A;HIST2H3A	171.49	_EIAQDFK(ac)TDLR_	-0.21204	1.522
Q9BUJ2	440	Heterogeneous nuclear ribonucleoprotein U-like protein 1	HNRNPUL1	103.66	_TTWAIK(ac)HAASNPSK_	0.5828	1.519
O76021	120	Ribosomal L1 domain-containing protein 1	RSL1D1	130.27	_LLNK(ac)HGIK_	0.16833	1.518
P62306	24	Small nuclear ribonucleoprotein F	SNRPF	87.806	_LK(ac)WGMEYK_	0.23811	1.515
P51553	221	Isocitrate dehydrogenase [NAD] subunit beta, mitochondrial;Isocitrate dehydrogenase [NAD] subunit gamma, mitochondrial	IDH3B;IDH3G	88.338	_VTAVHK(ac)ANIMK_	-0.28032	1.514
P83111	243	Serine beta-lactamase-like protein LACTB, mitochondrial	LACTB	145.06	_MMK(ac)ENVAFEQEK_	0.081211	1.508
P21796	28	Voltage-dependent anion-selective channel protein 1	VDAC1	105.66	_GYGFGLIK(ac)LDLK_	0.063553	1.507
P52758	101	Ribonuclease UK114	HRSP12	87.789	_QYFK(ac)SNFPAR_	-1.5452	1.501
P49458	64	Signal recognition particle 9 kDa protein	SRP9	148.89	_KIEK(ac)FHSQLMR_	0.37296	1.498
Q04828	270	Aldo-keto reductase family 1 member C3;Aldo-keto reductase family 1 member C2;Aldo-keto reductase family 1 member C1;Aldo-keto reductase family 1 member C4	AKR1C3;AKR1C2;AKR1C1;AKR1C4	210.79	_GVVVLAK(ac)SYNEQR_	0.12259	1.498
P06733	256	Alpha-enolase	ENO1	71.524	_SGK(ac)YDLDFK_	-0.14857	1.497
P11387	642	DNA topoisomerase 1	TOP1	70.438	_TFEK(ac)SMMNLQTK_	1.0599	1.49
P07900	632	Heat shock protein HSP 90-alpha	HSP90AA1	149.73	_K(ac)HLEINPDHSIIETLR_	0.18275	1.489
Q00839	524	Heterogeneous nuclear ribonucleoprotein U	HNRNPU	99.407	_HAAENPGK(ac)YNILGTNTIMDK_	-0.0051209	1.484
P23284	98	Peptidyl-prolyl cis-trans isomerase B	PPIB	85.563	_VIK(ac)DFMIQGGDFTR_	0.36862	1.483
O95758	506	Polypyrimidine tract-binding protein 3	PTBP3	128.57	_AFK(ac)FFQK_	0.42874	1.479
Q13242	36	Serine/arginine-rich splicing factor 9	SRSF9	153	_EKDLEDLFYK(ac)YGR_	0.084925	1.476
Q9Y3E5	106	Peptidyl-tRNA hydrolase 2, mitochondrial	PTRH2	86.777	_NPEMLK(ac)QWEYCGQPK_	0.77705	1.474
O95994	116	Anterior gradient protein 2 homolog	AGR2	81.726	_LAEQFVLLNLVYETTDK(ac)HLSPDGQYVPR_	0.4323	1.472
P10606	107	Cytochrome c oxidase subunit 5B, mitochondrial	COX5B	113.31	_IVGCICEEDNTSVVWFWLHK(ac)GEAQR_	-0.35791	1.471
P10809	130	60 kDa heat shock protein, mitochondrial	HSPD1	52.49	_EGFEK(ac)ISK_	0.34782	1.471
P40939	406	Trifunctional enzyme subunit alpha, mitochondrial;Long-chain enoyl-CoA hydratase;Long chain 3-hydroxyacyl-CoA dehydrogenase	HADHA	169.09	_GQQQVFK(ac)GLNDK_	0.37958	1.471
Q96JY6	282	PDZ and LIM domain protein 2	PDLIM2	116.51	_ALATPPK(ac)LHTCEK_	0.30729	1.469
P78527	832	DNA-dependent protein kinase catalytic subunit	PRKDC	82.305	_VVLK(ac)HLK_	-0.13809	1.468
P29401	241	Transketolase	TKT	80.96	_HQPTAIIAK(ac)TFK_	0.79253	1.465
P35579	299	Myosin-9	MYH9	142.08	_TDLLLEPYNK(ac)YR_	0.5122	1.463
P63104	120	14-3-3 protein theta;14-3-3 protein beta/alpha;14-3-3 protein beta/alpha, N-terminally processed;14-3-3 protein gamma;14-3-3 protein gamma, N-terminally processed;14-3-3 protein eta;14-3-3 protein sigma;14-3-3 protein zeta/delta	YWHAQ;YWHAB;YWHAG;YWHAH;SFN;YWHAZ	58.981	_VFYLK(ac)MK_	-0.36206	1.462
Q9Y5B9	786	FACT complex subunit SPT16	SUPT16H	198.74	_NFIEK(ac)VEALTK_	0.26842	1.46
P61326	16	Protein mago nashi homolog;Protein mago nashi homolog 2	MAGOH;MAGOHB	141.53	_GK(ac)FGHEFLEFEFRPDGK_	-0.31173	1.457
P22392	124	Nucleoside diphosphate kinase B;Putative nucleoside diphosphate kinase	NME2;NME2P1	148.57	_NIIHGSDSVK(ac)SAEK_	0.070501	1.454
P40926	329	Malate dehydrogenase, mitochondrial	MDH2	98.582	_K(ac)GEDFVK_	0.0635	1.454
P02545	265	Prelamin-A/C;Lamin-A/C	LMNA	130.66	_ELEK(ac)TYSAK_	0.27531	1.452
Q92793	1741	CREB-binding protein	CREBBP	47.35	_SHAHK(ac)MVK(ac)WGLGLDDEGSSQGEPQSK_	0.042024	1.451
P21796	252	Voltage-dependent anion-selective channel protein 1	VDAC1	98.188	_VNNSSLIGLGYTQTLK(ac)PGIK_	0.25212	1.448
Q9UFN0	45	Protein NipSnap homolog 3A	NIPSNAP3A	78.113	_SYYLK(ac)PSK_	1.1927	1.441
Q13838	53	ATP-dependent RNA helicase DDX39A;Spliceosome RNA helicase DDX39B	DDX39A;DDX39B	104.22	_DFLLK(ac)PELLR_	0.093932	1.44
O76021	254	Ribosomal L1 domain-containing protein 1	RSL1D1	99.013	_LLFVK(ac)TEK_	0.003484	1.439
Q9Y277	61	Voltage-dependent anion-selective channel protein 3	VDAC3	144.7	_ASGNLETK(ac)YK_	-0.076924	1.439
Q08945	100	FACT complex subunit SSRP1	SSRP1	187.78	_LELMEK(ac)DLCVK_	-0.18131	1.438
P63162	36	Small nuclear ribonucleoprotein-associated protein N;Small nuclear ribonucleoprotein-associated proteins B and B'	SNRPN;SNRPB	147.49	_AFDK(ac)HMNLILCDCDEFRK_	-0.46628	1.436
Q01081	175	Splicing factor U2AF 35 kDa subunit	U2AF1	162.94	_GGFCNFMHLK(ac)PISR_	-0.0060352	1.435
P36542	154	ATP synthase subunit gamma, mitochondrial	ATP5C1	126.91	_THSDQFLVAFK(ac)EVGR_	0.65506	1.433
Q02818	177	Nucleobindin-1	NUCB1	56.339	_DLAQYDAAHHEEFK(ac)R_	-0.44613	1.432
Q8NEZ4	2814	Histone-lysine N-methyltransferase MLL3	MLL3	162.41	_TLVLSDK(ac)HSPQK(ac)K_	-0.09052	1.429
Q15269	279	Periodic tryptophan protein 2 homolog	PWP2	104.44	_LAK(ac)YFFNK_	-0.19747	1.428
P09525	293	Annexin A4	ANXA4	138.24	_LYGK(ac)SLYSFIK_	-0.24346	1.422
Q15067	437	Peroxisomal acyl-coenzyme A oxidase 1	ACOX1	153.32	_FLMK(ac)SYDQVHSGK_	0.07303	1.421
Q9GZZ1	34	N-alpha-acetyltransferase 50	NAA50	165.34	_LNQVIFPVSYNDK(ac)FYK_	0.11274	1.421
Q9UII2	72	ATPase inhibitor, mitochondrial	ATPIF1	89.189	_K(ac)HHEEEIVHHK_	0.22066	1.42
P19338	577	Nucleolin	NCL	131.45	_TLFVK(ac)GLSEDTTEETLK_	0.43273	1.413
P30038	93	Delta-1-pyrroline-5-carboxylate dehydrogenase, mitochondrial	ALDH4A1	79.148	_VAK(ac)FCYADK_	0.010375	1.412
P52272	83	Heterogeneous nuclear ribonucleoprotein M	HNRNPM	137.73	_AFITNIPFDVK(ac)WQSLK_	0.63402	1.409
Q14847	23	LIM and SH3 domain protein 1	LASP1	141.71	_VNCLDK(ac)FWHK_	0.25141	1.408
Q6P6C2	235	RNA demethylase ALKBH5	ALKBH5	51.787	_FQFK(ac)PIR_	-0.38797	1.408
P08865	57	40S ribosomal protein SA	RPSA	174.4	_TWEK(ac)LLLAAR_	-0.58298	1.404
Q14103	114	Heterogeneous nuclear ribonucleoprotein D0	HNRNPD	85.744	_DLK(ac)DYFSK_	-0.46689	1.403
P61981	162	14-3-3 protein gamma;14-3-3 protein gamma, N-terminally processed	YWHAG	50.87	_AYSEAHEISK(ac)EHMQPTHPIR_	0.075149	1.402
O75369	2170	Filamin-B	FLNB	120.7	_FVPQEMGVHTVSVK(ac)YR_	0.20014	1.401
Q08945	233	FACT complex subunit SSRP1	SSRP1	86.498	_TFDYK(ac)IPYTTVLR_	0.010986	1.4
P47985	163	Cytochrome b-c1 complex subunit Rieske, mitochondrial;Cytochrome b-c1 complex subunit 11;Putative cytochrome b-c1 complex subunit Rieske-like protein 1	UQCRFS1;UQCRFS1P1	89.43	_LSDIPEGK(ac)NMAFK_	0.17258	1.399
Q15233	96	Non-POU domain-containing octamer-binding protein	NONO	128.86	_LFEK(ac)YGK_	-0.67152	1.395
P08238	624	Heat shock protein HSP 90-beta	HSP90AB1	153.72	_K(ac)HLEINPDHPIVETLR_	1.111	1.394
P22626	46	Heterogeneous nuclear ribonucleoproteins A2/B1	HNRNPA2B1	227	_NYYEQWGK(ac)LTDCVVM(ox)R_	0.24962	1.393
Q5QNW6	21	Histone H2B type 2-F	HIST2H2BF	226.88	_KGSK(ac)K(ac)AVTK(ac)VQK_	-0.085889	1.392
P04075	147	Fructose-bisphosphate aldolase A;Fructose-bisphosphate aldolase C	ALDOA;ALDOC	91.087	_DGADFAK(ac)WR_	-0.18592	1.391
Q12797	653	Aspartyl/asparaginyl beta-hydroxylase	ASPH	220.6	_TCTLLEK(ac)FPETTGCR_	0.066447	1.39
P16615	476	Sarcoplasmic/endoplasmic reticulum calcium ATPase 2	ATP2A2	128.22	_ANACNSVIK(ac)QLMK_	-0.28147	1.386
P0C0S5	116	Histone H2A.Z;Histone H2A.V	H2AFZ;H2AFV	85.087	_ATIAGGGVIPHIHK(ac)SLIGK_	-0.28346	1.384
P22392	49	Nucleoside diphosphate kinase B;Putative nucleoside diphosphate kinase	NME2;NME2P1	110.97	_ASEEHLK(ac)QHYIDLK_	-0.12527	1.384
P14923	326	Junction plakoglobin	JUP	127.07	_NYSYEK(ac)LLWTTSR_	-1.2496	1.383
P34897	245	Serine hydroxymethyltransferase, mitochondrial	SHMT2	65.387	_EVCDEVK(ac)AHLLADMAHISGLVAAK_	-0.34398	1.383
P56134	54	ATP synthase subunit f, mitochondrial	ATP5J2	186.76	_YYNK(ac)YINVK_	0.063815	1.383
P28328	84	Peroxisome biogenesis factor 2	PEX2	67.326	_NATVGQSVLNIK(ac)YK_	-0.6279	1.376
P23246	338	Splicing factor, proline- and glutamine-rich	SFPQ	179.57	_GFGFIK(ac)LESR_	-0.12366	1.374
P21796	12	Voltage-dependent anion-selective channel protein 1	VDAC1	76.311	_(ac)AVPPTYADLGK(ac)SAR_	0.65278	1.373
Q9Y277	224	Voltage-dependent anion-selective channel protein 3	VDAC3	110.38	_FGIAAK(ac)YMLDCR_	0.25747	1.373
O75367	292	Core histone macro-H2A.1	H2AFY	98.957	_FVIHCNSPVWGADKCEELLEK(ac)TVK_	-0.43461	1.368
Q00059	111	Transcription factor A, mitochondrial	TFAM	97.797	_AEWQVYK(ac)EEISR_	0.44152	1.365
P08107	71	Heat shock 70 kDa protein 1A/1B	HSPA1A	157.74	_NQVALNPQNTVFDAK(ac)R_	0.25923	1.364
O14980	568	Exportin-1	XPO1	102.39	_TVVNK(ac)LFEFMHETHDGVQDMACDTFIK_	-0.55207	1.36
Q96CW1	420	AP-2 complex subunit mu	AP2M1	71.279	_LNYSDHDVIK(ac)WVR_	0.27356	1.359
P13987	66	CD59 glycoprotein	CD59	138.91	_CWK(ac)FEHCNFNDVTTR_	-0.0014047	1.355
Q14204	4283	Cytoplasmic dynein 1 heavy chain 1	DYNC1H1	111.94	_SFDSEFK(ac)LACK_	0.062367	1.354
Q9GZN1	260	Actin-related protein 6	ACTR6	73.499	_EEMVLSGK(ac)YK_	1.1698	1.349
Q00325	247	Phosphate carrier protein, mitochondrial	SLC25A3	113.54	_TVEALYK(ac)FVVPK_	0.74965	1.347
P24539	233	ATP synthase subunit b, mitochondrial	ATP5F1	62.556	_HVVQSISTQQEK(ac)ETIAK_	0.46234	1.346
P62081	155	40S ribosomal protein S7	RPS7	93.649	_LIK(ac)VHLDK_	-0.77143	1.345
P18859	99	ATP synthase-coupling factor 6, mitochondrial	ATP5J	115.8	_FEDPK(ac)FEVIEKPQA_	0.17586	1.344
P62316	98	Small nuclear ribonucleoprotein Sm D2	SNRPD2	85.161	_YISK(ac)M(ox)FLR_	-0.041022	1.342
Q8NI36	159	WD repeat-containing protein 36	WDR36	148.91	_EIVHTFK(ac)GHK_	0.67591	1.342
P26641	434	Elongation factor 1-gamma	EEF1G	168.27	_AFNQGK(ac)IFK_	0.048648	1.337
P62826	60	GTP-binding nuclear protein Ran	RAN	142.45	_GPIK(ac)FNVWDTAGQEK_	-0.015649	1.336
P51991	57	Heterogeneous nuclear ribonucleoprotein A3	HNRNPA3	196.45	_EHFEK(ac)WGTLTDCVVMR_	-0.087444	1.335
P07910	50	Heterogeneous nuclear ribonucleoproteins C1/C2	HNRNPC	159.06	_IVGCSVHK(ac)GFAFVQYVNER_	-0.0075591	1.334
P08574	310	Cytochrome c1, heme protein, mitochondrial	CYC1	99.139	_HK(ac)WSVLK_	0.17434	1.332
Q8NI36	569	WD repeat-containing protein 36	WDR36	111.65	_FWNFK(ac)NK_	-0.11443	1.332
Q9BQ75	190	Protein CMSS1	CMSS1	91.906	_LFAK(ac)HIK_	-0.29517	1.329
P62910	76	60S ribosomal protein L32	RPL32	99.442	_K(ac)FLVHNVK_	0.2548	1.327
Q9UKM9	44	RNA-binding protein Raly	RALY	155.86	_SDVETIFSK(ac)YGR_	0.31647	1.326
Q9Y5B9	596	FACT complex subunit SPT16	SUPT16H	64.538	_NEGNIFPNPEATFVK(ac)EITYR_	-0.2452	1.322
P11387	271	DNA topoisomerase 1	TOP1	192.39	_M(ox)LDHEYTTK(ac)EIFR_	-0.44373	1.321
Q15397	164	Pumilio domain-containing protein KIAA0020	KIAA0020	105.65	_LMSDLQK(ac)LIQGK_	-0.15692	1.321
Q5BKZ1	387	DBIRD complex subunit ZNF326	ZNF326	51.495	_IIEK(ac)DVMEGVTVDDHMMK_	0.013641	1.321
Q9NVI7	539	ATPase family AAA domain-containing protein 3A	ATAD3A	114.54	_MYFDK(ac)YVLKPATEGK_	0.16499	1.319
P99999	9	Cytochrome c	CYCS	88.734	_K(ac)IFIMK_	-0.4667	1.317
P10809	551	60 kDa heat shock protein, mitochondrial	HSPD1	167.51	_TALLDAAGVASLLTTAEVVVTEIPK(ac)EEK_	1.0902	1.316
P31040	361	Succinate dehydrogenase [ubiquinone] flavoprotein subunit, mitochondrial	SDHA	54.072	_GCGPEK(ac)DHVYLQLHHLPPEQLATR_	-0.25517	1.313
Q12797	499	Aspartyl/asparaginyl beta-hydroxylase	ASPH	110.39	_VHYGFILK(ac)AQNK_	0.10683	1.313
Q96HS1	116	Serine/threonine-protein phosphatase PGAM5, mitochondrial	PGAM5	125.36	_HSQYHVDGSLEK(ac)DR_	0.29617	1.31
P12429	263	Annexin A3	ANXA3	63.682	_ALK(ac)GIGTDEFTLNR_	-0.344	1.309
O75947	117	ATP synthase subunit d, mitochondrial	ATP5H	88.021	_IVEYEK(ac)EMEK_	-0.41909	1.307
Q6I9Y2	86	THO complex subunit 7 homolog	THOC7	103.13	_IYK(ac)EIECSIAGAHEK_	-0.32374	1.306
Q9NNW7	153	Thioredoxin reductase 2, mitochondrial	TXNRD2	60.709	_VK(ac)YFNIK_	0.8591	1.305
Q9BQ04	59	RNA-binding protein 4B;RNA-binding protein 4	RBM4B;RBM4	92.633	_NLHHYK(ac)LHGVNINVEASK_	-0.15478	1.301
P62937	125	Peptidyl-prolyl cis-trans isomerase A	PPIA	136.21	_TEWLDGK(ac)HVVFGK_	-0.24158	1.3
P61604	70	10 kDa heat shock protein, mitochondrial	HSPE1	60.489	_VGDK(ac)VLLPEYGGTK_	0.011534	1.299
P11021	326	78 kDa glucose-regulated protein	HSPA5	149.23	_AK(ac)FEELNMDLFR_	1.2064	1.295
Q9UHG3	415	Prenylcysteine oxidase 1	PCYOX1	183.96	_IFSQETLTK(ac)AQILK_	0.010126	1.294
P04406	254	Glyceraldehyde-3-phosphate dehydrogenase	GAPDH	68.676	_LEKPAK(ac)YDDIK_	0.63812	1.291
P10809	125	60 kDa heat shock protein, mitochondrial	HSPD1	66.056	_SIAK(ac)EGFEK_	0.045255	1.289
O15173	162	Membrane-associated progesterone receptor component 2	PGRMC2	156.6	_GLATFCLDK(ac)DALR_	0.23497	1.288
P28288	6	ATP-binding cassette sub-family D member 3	ABCD3	131.17	_AAFSK(ac)YLTAR_	0.12604	1.288
P51991	148	Heterogeneous nuclear ribonucleoprotein A3	HNRNPA3	130.75	_DYFEK(ac)YGK_	0.41157	1.286
O76021	100	Ribosomal L1 domain-containing protein 1	RSL1D1	80.142	_SDSEDICLFTK(ac)DEPNSTPEK_	0.38844	1.281
P36578	106	60S ribosomal protein L4	RPL4	76.943	_MFAPTK(ac)TWR_	-0.88052	1.281
P16615	757	Sarcoplasmic/endoplasmic reticulum calcium ATPase 2;Sarcoplasmic/endoplasmic reticulum calcium ATPase 1	ATP2A2;ATP2A1	102.52	_AIYNNMK(ac)QFIR_	-0.50206	1.279
Q9BWJ5	28	Splicing factor 3B subunit 5	SF3B5	108.75	_YIGTGHADTTK(ac)WEWLVNQHR_	-0.24845	1.278
O76021	244	Ribosomal L1 domain-containing protein 1	RSL1D1	107.11	_LPEK(ac)WESVK_	0.09145	1.276
P14625	97	Endoplasmin	HSP90B1	97.798	_NK(ac)EIFLR_	0.39102	1.276
P52209	248	6-phosphogluconate dehydrogenase, decarboxylating	PGD	61.11	_FQDTDGK(ac)HLLPK_	1.2574	1.275
P16435	72	NADPH--cytochrome P450 reductase	POR	59.908	_ESSFVEK(ac)MK_	-1.3046	1.274
P12814	95	Alpha-actinin-1	ACTN1	174.4	_ISNVNK(ac)ALDFIASK_	-0.49565	1.273
P38919	60	Eukaryotic initiation factor 4A-III;Eukaryotic initiation factor 4A-I;Eukaryotic initiation factor 4A-II	EIF4A3;EIF4A1;EIF4A2	152.07	_GIYAYGFEK(ac)PSAIQQR_	-0.090165	1.27
P52209	38	6-phosphogluconate dehydrogenase, decarboxylating	PGD	122.63	_TVSK(ac)VDDFLANEAK_	-0.54949	1.27
P39023	115	60S ribosomal protein L3	RPL3	113.25	_TVFAEHISDECK(ac)R_	-0.14923	1.269
Q9UKM9	55	RNA-binding protein Raly	RALY	81.157	_VAGCSVHK(ac)GYAFVQYSNER_	0.41389	1.269
O43707	114	Alpha-actinin-4	ACTN4	200.97	_INNVNK(ac)ALDFIASK_	-0.018061	1.268
O60890	37	Oligophrenin-1	OPHN1	47.849	_FIK(ac)DVIK_	-0.77839	1.267
P55084	201	Trifunctional enzyme subunit beta, mitochondrial;3-ketoacyl-CoA thiolase	HADHB	122.52	_LSLISK(ac)FR_	-2.6508	1.267
Q16718	60	NADH dehydrogenase [ubiquinone] 1 alpha subcomplex subunit 5	NDUFA5	74.78	_LAMVK(ac)AEPDVK_	1.0181	1.267
Q9H8H0	125	Nucleolar protein 11	NOL11	111.34	_ILSVQGTEPLVLFK(ac)EGAVR_	-0.53054	1.267
P42126	89	Enoyl-CoA delta isomerase 1, mitochondrial	ECI1	86.898	_LENDK(ac)SFR_	0.13368	1.266
P40926	301	Malate dehydrogenase, mitochondrial	MDH2	80.916	_GIEK(ac)NLGIGK_	0.37196	1.264
P35232	202	Prohibitin	PHB	110.47	_FVVEK(ac)AEQQK_	0.15627	1.263
Q03252	57	Lamin-B2	LMNB2	64.485	_LLLK(ac)ISEK_	-0.16121	1.263
P29401	144	Transketolase	TKT	113.26	_YFDK(ac)ASYR_	-0.12347	1.262
P02545	457	Prelamin-A/C;Lamin-A/C	LMNA	216.27	_NK(ac)SNEDQSMGNWQIK_	0.23596	1.26
P12236	63	ADP/ATP translocase 2;ADP/ATP translocase 3	SLC25A5;SLC25A6	116.51	_IPK(ac)EQGVLSFWR_	2.5704	1.26
Q53GQ0	72	Estradiol 17-beta-dehydrogenase 12	HSD17B12	110.08	_SYAEELAK(ac)HGMK_	0.077232	1.26
Q9BWM7	173	Sideroflexin-3	SFXN3	82.85	_SLTK(ac)HLPPLVGR_	-0.8559	1.258
P15924	1056	Desmoplakin	DSP	84.687	_NK(ac)FLDQNLQK_	0.89484	1.256
O75521	92	Enoyl-CoA delta isomerase 2, mitochondrial	ECI2	82.59	_AK(ac)WDAWNALGSLPK_	1.2451	1.255
P06733	5	Alpha-enolase	ENO1	141.39	_(ac)SILK(ac)IHAR_	-0.23647	1.254
P07237	375	Protein disulfide-isomerase	P4HB	82.59	_VLVGK(ac)NFEDVAFDEK_	1.5291	1.254
P31930	142	Cytochrome b-c1 complex subunit 1, mitochondrial	UQCRC1	115.55	_DLPK(ac)AVELLGDIVQNCSLEDSQIEK_	-1.2375	1.252
Q9NSE4	189	Isoleucine--tRNA ligase, mitochondrial	IARS2	100.69	_SFAK(ac)AAIEK_	0.46298	1.252
P18124	40	60S ribosomal protein L7	RPL7	107.59	_FAQK(ac)MLR_	-0.055995	1.25
P10809	359	60 kDa heat shock protein, mitochondrial	HSPD1	63.216	_DDAMLLK(ac)GK_	-0.31914	1.246
P28331	84	NADH-ubiquinone oxidoreductase 75 kDa subunit, mitochondrial	NDUFS1	84.479	_MCLVEIEK(ac)APK_	-0.43327	1.245
Q01844	439	RNA-binding protein EWS	EWSR1	70.256	_DFQGSK(ac)LK_	-0.37322	1.244
Q9GZZ1	37	N-alpha-acetyltransferase 50	NAA50	119.96	_FYK(ac)DVLEVGELAK_	-0.17315	1.244
P12236	163	ADP/ATP translocase 3	SLC25A6	136.7	_GLGDCLVK(ac)ITK_	-0.12228	1.243
P38646	612	Stress-70 protein, mitochondrial	HSPA9	125.82	_LK(ac)EEISK_	0.53579	1.24
P78527	3552	DNA-dependent protein kinase catalytic subunit	PRKDC	95.815	_NK(ac)EFVAR_	-0.30353	1.24
O43707	455	Alpha-actinin-4;Alpha-actinin-1;Alpha-actinin-2	ACTN4;ACTN1;ACTN2	206.8	_K(ac)HEAFESDLAAHQDR_	-0.17687	1.239
Q9Y4L1	463	Hypoxia up-regulated protein 1	HYOU1	60.196	_EVEEEPGIHSLK(ac)HNK_	1.0529	1.239
Q9ULV4	337	Coronin-1C	CORO1C	108.46	_FFK(ac)LHER_	1.3211	1.236
Q03252	500	Lamin-B2	LMNB2	64.265	_FTPK(ac)YILR_	-0.57448	1.235
Q15029	790	116 kDa U5 small nuclear ribonucleoprotein component	EFTUD2	114.96	_FK(ac)ILDAVVAQEPLHR_	-0.35816	1.232
P55084	272	Trifunctional enzyme subunit beta, mitochondrial;3-ketoacyl-CoA thiolase	HADHB	109.16	_VPGK(ac)DTVTK_	0.16409	1.231
P62249	98	40S ribosomal protein S16	RPS16	78.244	_ALVAYYQK(ac)YVDEASK_	-0.32116	1.231
P02545	270	Prelamin-A/C;Lamin-A/C	LMNA	133.81	_TYSAK(ac)LDNAR_	0.60829	1.23
P21333	700	Filamin-A	FLNA	120.74	_TGVAVNKPAEFTVDAK(ac)HGGK_	-0.44696	1.23
Q8NEZ4	758	Histone-lysine N-methyltransferase MLL3	MLL3	88.338	_DVSYQGGK(ac)SIK_	0.13143	1.23
P02545	171	Prelamin-A/C;Lamin-A/C	LMNA	80.632	_GQVAK(ac)LEAALGEAK_	3.1839	1.229
P10809	31	60 kDa heat shock protein, mitochondrial	HSPD1	100.02	_DVK(ac)FGADAR_	1.0529	1.229
P04406	263	Glyceraldehyde-3-phosphate dehydrogenase	GAPDH	60.255	_VVK(ac)QASEGPLK_	-0.090102	1.228
P35579	821	Myosin-9;Myosin-10;Myosin-14	MYH9;MYH10;MYH14	63.216	_NCAAYLK(ac)LR_	0.26832	1.228
P15880	176	40S ribosomal protein S2	RPS2	114.89	_IGK(ac)PHTVPCK_	-0.69278	1.227
P14625	479	Endoplasmin	HSP90B1	103.11	_IADDK(ac)YNDTFWK_	0.50579	1.226
P34897	464	Serine hydroxymethyltransferase, mitochondrial	SHMT2	92.538	_TAK(ac)LQDFK_	0.24928	1.226
P62701	16	40S ribosomal protein S4, Y isoform 1;40S ribosomal protein S4, X isoform	RPS4Y1;RPS4X	69.864	_VAAPK(ac)HWMLDK_	-2.6478	1.223
Q96RK0	689	Protein capicua homolog	CIC	124.63	_PVSSTPVPIASK(ac)PFPTSGR_	-0.47192	1.223
O43707	283	Alpha-actinin-4	ACTN4	92.098	_ICK(ac)VLAVNQENEHLMEDYEK_	-0.51761	1.221
P16615	514	Sarcoplasmic/endoplasmic reticulum calcium ATPase 2;Sarcoplasmic/endoplasmic reticulum calcium ATPase 1	ATP2A2;ATP2A1	88.075	_MFVK(ac)GAPEGVIDR_	-0.086161	1.219
O76021	188	Ribosomal L1 domain-containing protein 1	RSL1D1	92.236	_VPVSVNLLSK(ac)NLSR_	-0.046797	1.217
Q15185	33	Prostaglandin E synthase 3	PTGES3	94.767	_DVNVNFEK(ac)SK_	-1.2247	1.217
Q9UFN0	166	Protein NipSnap homolog 3A	NIPSNAP3A	166.7	_PGGPALWGDAFK(ac)R_	0.066568	1.217
P47755	97	F-actin-capping protein subunit alpha-2	CAPZA2	106.4	_ICFK(ac)FDHLR_	-0.35027	1.214
P10809	218	60 kDa heat shock protein, mitochondrial	HSPD1	217.88	_TLNDELEIIEGMK(ac)FDR_	-0.67202	1.213
Q8TCJ2	754	Dolichyl-diphosphooligosaccharide--protein glycosyltransferase subunit STT3B	STT3B	128.45	_FK(ac)HLEEAFTSEHWLVR_	-0.5149	1.212
O95470	353	Sphingosine-1-phosphate lyase 1	SGPL1	70.335	_GVTSISADTHK(ac)YGYAPK_	-0.32629	1.211
P25705	539	ATP synthase subunit alpha, mitochondrial	ATP5A1	108.98	_ISEQSDAK(ac)LK_	0.24601	1.211
Q6P2Q9	609	Pre-mRNA-processing-splicing factor 8	PRPF8	133.23	_DLK(ac)HLIYYR_	0.49316	1.211
O14975	291	Very long-chain acyl-CoA synthetase	SLC27A2	194.3	_TK(ac)FSASQFWDDCR_	-0.10285	1.21
P04406	194	Glyceraldehyde-3-phosphate dehydrogenase	GAPDH	123.01	_TVDGPSGK(ac)LWR_	0.098661	1.209
P61604	86	10 kDa heat shock protein, mitochondrial	HSPE1	167.18	_VVLDDK(ac)DYFLFR_	0.14126	1.209
P62851	66	40S ribosomal protein S25	RPS25	64.454	_EVPNYK(ac)LITPAVVSER_	0.1227	1.208
P11387	443	DNA topoisomerase 1	TOP1	155	_DWQK(ac)YETAR_	-0.64061	1.207
Q07955	179	Serine/arginine-rich splicing factor 1	SRSF1	128.27	_KLDNTK(ac)FR_	0.011348	1.207
O95299	80	NADH dehydrogenase [ubiquinone] 1 alpha subcomplex subunit 10, mitochondrial	NDUFA10	71.614	_EIAEK(ac)LGFK_	0.068627	1.206
P00505	94	Aspartate aminotransferase, mitochondrial	GOT2	83.423	_NLDK(ac)EYLPIGGLAEFCK_	0.62192	1.206
Q6NVY1	353	3-hydroxyisobutyryl-CoA hydrolase, mitochondrial	HIBCH	88.021	_AVLIDK(ac)DQSPK_	-0.67969	1.205
Q8IWA0	466	WD repeat-containing protein 75	WDR75	151.39	_SEQPTLVTASK(ac)DGYFK_	0.43075	1.205
Q9NR28	146	Diablo homolog, mitochondrial	DIABLO	83.204	_AEMTSK(ac)HQEYLK_	-0.34092	1.205
Q9NX63	173	Coiled-coil-helix-coiled-coil-helix domain-containing protein 3, mitochondrial	CHCHD3	117.14	_AAEEVEAK(ac)FK_	-0.21351	1.204
Q9BZE4	36	Nucleolar GTP-binding protein 1	GTPBP4	154.23	_TPTVIHK(ac)HYQIHR_	-0.40957	1.203
P04792	123	Heat shock protein beta-1	HSPB1	84.753	_DGVVEITGK(ac)HEER_	-0.94642	1.202
O14979	197	Heterogeneous nuclear ribonucleoprotein D-like	HNRPDL	96.773	_GFGFVLFK(ac)DAASVDK_	0.11969	1.2
Q03135	5	Caveolin-1	CAV1	182.82	_(ac)SGGK(ac)YVDSEGHLYTVPIR_	-0.11175	1.199
P11021	601	78 kDa glucose-regulated protein	HSPA5	177.08	_AVEEK(ac)IEWLESHQDADIEDFK_	-0.03628	1.198
P06748	32	Nucleophosmin	NPM1	235.7	_DYHFK(ac)VDNDENEHQLSLR_	-0.41243	1.197
O96011	43	Peroxisomal membrane protein 11B	PEX11B	66.393	_HGASPELQK(ac)QIR_	-0.032437	1.196
P23284	165	Peptidyl-prolyl cis-trans isomerase B	PPIB	110.51	_TAWLDGK(ac)HVVFGK_	-0.43979	1.196
Q9Y512	178	Sorting and assembly machinery component 50 homolog	SAMM50	83.204	_ETSYGLSFFK(ac)PR_	0.36599	1.196
P06733	406	Alpha-enolase	ENO1	90.601	_LAK(ac)YNQLLR_	-0.76039	1.192
P49755	140	Transmembrane emp24 domain-containing protein 10	TMED10	85.813	_NYEEIAK(ac)VEK_	-0.25817	1.189
P07900	489	Heat shock protein HSP 90-alpha	HSP90AA1	88.768	_ENQK(ac)HIYYITGETK_	0.9883	1.188
P17096	15	High mobility group protein HMG-I/HMG-Y	HMGA1	124.48	_SSQPLASK(ac)QEK_	-0.3677	1.187
Q13418	426	Integrin-linked protein kinase	ILK	82.85	_LMK(ac)ICMNEDPAK_	-1.7601	1.187
P21796	20	Voltage-dependent anion-selective channel protein 1	VDAC1	122.39	_DVFTK(ac)GYGFGLIK_	1.0857	1.184
P29401	232	Transketolase	TKT	204.23	_AFGQAK(ac)HQPTAIIAK_	-1.6445	1.184
P18077	29	60S ribosomal protein L35a	RPL35A	122.12	_EHTALLK(ac)IEGVYAR_	-0.071855	1.182
P61604	99	10 kDa heat shock protein, mitochondrial	HSPE1	84.479	_DGDILGK(ac)YVD_	0.0084294	1.181
P00505	90	Aspartate aminotransferase, mitochondrial	GOT2	155.66	_KAEAQIAAK(ac)NLDK_	-0.034702	1.18
P43243	245	Matrin-3	MATR3	104.18	_DDSFFGETSHNYHK(ac)FDSEYER_	-0.21682	1.179
O00159	486	Unconventional myosin-Ic	MYO1C	170.04	_IICDLVEEK(ac)FK_	0.067868	1.178
P12004	80	Proliferating cell nuclear antigen	PCNA	128.76	_ILK(ac)CAGNEDIITLR_	0.037294	1.177
P62424	97	60S ribosomal protein L7a	RPL7A	69.352	_QTATQLLK(ac)LAHK_	0.30771	1.177
P18859	41	ATP synthase-coupling factor 6, mitochondrial	ATP5J	84.365	_ELDPIQK(ac)LFVDK_	-0.11187	1.176
P21333	2387	Filamin-A	FLNA	104.49	_VHSPSGALEECYVTEIDQDK(ac)YAVR_	0.18163	1.176
Q96HS1	141	Serine/threonine-protein phosphatase PGAM5, mitochondrial	PGAM5	119.53	_LASLGLK(ac)FNK_	-0.032326	1.176
O00116	347	Alkyldihydroxyacetonephosphate synthase, peroxisomal	AGPS	94.402	_GIIEK(ac)SCQGPR_	0.50934	1.173
P42704	1332	Leucine-rich PPR motif-containing protein, mitochondrial	LRPPRC	71.879	_SYVSEK(ac)DVTSAK_	0.065097	1.173
P62158	22	Calmodulin	CALM1	106.93	_EAFSLFDK(ac)DGDGTITTK_	-0.3618	1.172
Q8NEZ4	2809	Histone-lysine N-methyltransferase MLL3	MLL3	162.41	_TLVLSDK(ac)HSPQK(ac)K_	-0.09052	1.172
P50991	319	T-complex protein 1 subunit delta	CCT4	138.19	_DALSDLALHFLNK(ac)MK_	1.9397	1.171
Q15233	126	Non-POU domain-containing octamer-binding protein	NONO	152.68	_TLAEIAK(ac)VELDNMPLR_	0.14266	1.171
P43243	473	Matrin-3	MATR3	93.143	_VHLSQK(ac)YK_	1.0001	1.169
P09525	213	Annexin A4	ANXA4	155.66	_NHLLHVFDEYK(ac)R_	-0.30723	1.167
Q16778	117	Histone H2B type 1-J;Histone H2B type 1-O;Histone H2B type 3-B;Histone H2B type 1-B;Histone H2B type 1-D;Histone H2B type 1-C/E/F/G/I;Histone H2B type 2-E;Histone H2B type 2-F;Histone H2B type 1-N;Histone H2B type 1-M;Histone H2B type 1-L;Histone H2B type 1-A	HIST1H2BJ;HIST1H2BO;HIST3H2BB;HIST1H2BB;HIST1H2BD;HIST1H2BC;HIST2H2BE;HIST2H2BF;HIST1H2BN;HIST1H2BM;HIST1H2BL;HIST1H2BA	197.38	_HAVSEGTK(ac)AVTK_	-0.53004	1.167
P11387	347	DNA topoisomerase 1	TOP1	69.456	_EYGFCIMDNHK(ac)ER_	-0.082434	1.165
P13804	69	Electron transfer flavoprotein subunit alpha, mitochondrial	ETFA	129.76	_VAQDLCK(ac)VAGIAK_	0.61579	1.165
P18583	2055	Protein SON	SON	184.87	_LTDLDK(ac)AQLLEIAK_	-0.30442	1.165
Q13423	100	NAD(P) transhydrogenase, mitochondrial	NNT	198.61	_QGFNVVVESGAGEASK(ac)FSDDHYR_	-0.033171	1.159
P05783	247	Keratin, type I cytoskeletal 18	KRT18	185.32	_SQDLAK(ac)IM(ox)ADIR_	-0.12203	1.158
P14618	115	Pyruvate kinase isozymes M1/M2	PKM	111.12	_PVAVALDTK(ac)GPEIR_	0.28424	1.155
P14927	72	Cytochrome b-c1 complex subunit 7	UQCRB	150.11	_ALDLNLK(ac)HQILPK_	-0.16969	1.155
Q03135	57	Caveolin-1	CAV1	142.83	_EIDLVNRDPK(ac)HLNDDVVK_	-0.24266	1.155
P40261	39	Nicotinamide N-methyltransferase	NNMT	155.09	_HSAESQILK(ac)HLLK_	0.27833	1.154
P31942	6	Heterogeneous nuclear ribonucleoprotein H3	HNRNPH3	119.5	_(ac)MDWVMK(ac)HNGPNDASDGTVR_	0.082262	1.153
P68104	255	Elongation factor 1-alpha 1;Putative elongation factor 1-alpha-like 3;Elongation factor 1-alpha 2	EEF1A1;EEF1A1P5;EEF1A2	74.029	_LPLQDVYK(ac)IGGIGTVPVGR_	-0.1303	1.153
P26447	35	Protein S100-A4	S100A4	137.89	_SELK(ac)ELLTR_	0.15907	1.151
P30048	91	Thioredoxin-dependent peroxide reductase, mitochondrial	PRDX3	140.78	_DLSLDDFK(ac)GK_	0.10457	1.15
P40939	569	Trifunctional enzyme subunit alpha, mitochondrial;Long-chain enoyl-CoA hydratase;Long chain 3-hydroxyacyl-CoA dehydrogenase	HADHA	76.927	_ILQEGVDPK(ac)K_	0.21227	1.15
Q08945	364	FACT complex subunit SSRP1	SSRP1	92.112	_GFIYVHK(ac)PPVHIR_	0.083186	1.148
P38646	135	Stress-70 protein, mitochondrial	HSPA9	170.95	_YDDPEVQK(ac)DIK_	-0.015091	1.145
P51659	57	Peroxisomal multifunctional enzyme type 2;(3R)-hydroxyacyl-CoA dehydrogenase;Enoyl-CoA hydratase 2	HSD17B4	72.898	_GSLAADK(ac)VVEEIR_	-0.13143	1.141
P52597	98	Heterogeneous nuclear ribonucleoprotein F;Heterogeneous nuclear ribonucleoprotein F, N-terminally processed	HNRNPF	172.42	_TEMDWVLK(ac)HSGPNSADSANDGFVR_	-0.042789	1.14
P21912	41	Succinate dehydrogenase [ubiquinone] iron-sulfur subunit, mitochondrial	SDHB	118.06	_K(ac)FAIYR_	0.035657	1.139
P31943	98	Heterogeneous nuclear ribonucleoprotein H;Heterogeneous nuclear ribonucleoprotein H, N-terminally processed	HNRNPH1	63.291	_SNNVEMDWVLK(ac)HTGPNSPDTANDGFVR_	0.00646	1.139
Q9HAV7	162	GrpE protein homolog 1, mitochondrial	GRPEL1	140.24	_HGLLK(ac)LNPVGAK_	-0.50427	1.139
Q9Y2Q3	71	Glutathione S-transferase kappa 1	GSTK1	111.63	_GLYMANDLK(ac)LLR_	1.7298	1.139
P10412	63	Histone H1.4;Histone H1.2;Histone H1.3	HIST1H1E;HIST1H1C;HIST1H1D	77.288	_SGVSLAALK(ac)K_	-0.2064	1.138
P62807	44	Histone H2B type 1-D;Histone H2B type 1-C/E/F/G/I;Histone H2B type 2-F;Histone H2B type 1-N;Histone H2B type 1-M;Histone H2B type 1-L	HIST1H2BD;HIST1H2BC;HIST2H2BF;HIST1H2BN;HIST1H2BM;HIST1H2BL	219.97	_KESYSVYVYK(ac)VLK_	-0.23139	1.137
P62979	104	Ubiquitin-40S ribosomal protein S27a;Ubiquitin;40S ribosomal protein S27a	RPS27A	91.853	_LAVLK(ac)YYK_	-0.17934	1.137
P36542	55	ATP synthase subunit gamma, mitochondrial	ATP5C1	133.23	_MVAAAK(ac)YAR_	-0.075646	1.136
P02545	155	Prelamin-A/C;Lamin-A/C	LMNA	60.345	_EAALSTALSEK(ac)R_	0.095247	1.135
P05141	163	ADP/ATP translocase 2	SLC25A5	155.97	_GLGDCLVK(ac)IYK_	-0.0034207	1.135
P08865	89	40S ribosomal protein SA	RPSA	148.19	_AVLK(ac)FAAATGATPIAGR_	-0.26992	1.135
P12236	268	ADP/ATP translocase 2;ADP/ATP translocase 3	SLC25A5;SLC25A6	88.495	_DEGGK(ac)AFFK_	0.33979	1.133
P12956	468	X-ray repair cross-complementing protein 6	XRCC6	94.662	_AIVEK(ac)LR_	-0.052931	1.133
Q15149	462	Plectin	PLEC	61.344	_FK(ac)EMELPAK_	-0.26032	1.131
P41091	312	Eukaryotic translation initiation factor 2 subunit 3	EIF2S3	126.31	_LMCK(ac)PIFSK_	0.42656	1.13
P02545	260	Prelamin-A/C;Lamin-A/C	LMNA	83.869	_AQHEDQVEQYK(ac)K_	0.87721	1.129
P62750	106	60S ribosomal protein L23a	RPL23A	101.28	_ANK(ac)HQIK_	-0.035963	1.128
Q96PK6	112	RNA-binding protein 14	RBM14	92.264	_VIECDVVK(ac)DYAFVHMEK_	-0.2672	1.127
Q9Y6C9	293	Mitochondrial carrier homolog 2	MTCH2	59.227	_VPFGK(ac)TYCCDLK_	-1.4522	1.127
P21796	224	Voltage-dependent anion-selective channel protein 1	VDAC1	166.6	_FGIAAK(ac)YQIDPDACFSAK_	0.17577	1.126
P10809	396	60 kDa heat shock protein, mitochondrial	HSPD1	102.87	_LAK(ac)LSDGVAVLK_	0.016986	1.125
P46777	197	60S ribosomal protein L5	RPL5	53.448	_K(ac)HIMGQNVADYMR_	-1.3481	1.125
P05141	10	ADP/ATP translocase 2	SLC25A5	132.36	_(ac)TDAAVSFAK(ac)DFLAGGVAAAISK_	0.0065255	1.124
O43707	622	Alpha-actinin-4	ACTN4	111.57	_LSGSNPYTTVTPQIINSK(ac)WEK_	-0.21599	1.122
P46778	97	60S ribosomal protein L21	RPL21	109.83	_IEHIK(ac)HSK_	-0.40491	1.122
P62304	12	Small nuclear ribonucleoprotein E	SNRPE	102.73	_VQK(ac)VMVQPINLIFR_	0.10347	1.122
P23284	171	Peptidyl-prolyl cis-trans isomerase B	PPIB	115.91	_HVVFGK(ac)VLEGMEVVR_	-0.12251	1.121
O75380	98	NADH dehydrogenase [ubiquinone] iron-sulfur protein 6, mitochondrial	NDUFS6	101.6	_VIACDGGGGALGHPK(ac)VYINLDK_	0.014401	1.12
P05198	101	Eukaryotic translation initiation factor 2 subunit 1	EIF2S1	115.7	_CEDK(ac)FTK_	0.011079	1.119
Q71DI3	123	Histone H3.1;Histone H3.3C;Histone H3.1t;Histone H3.3;Histone H3.2	HIST1H3A;H3F3C;HIST3H3;H3F3A;HIST2H3A	129.29	_VTIMPK(ac)DIQLAR_	0.010373	1.119
O43707	779	Alpha-actinin-4	ACTN4	183.07	_ASFNHFDK(ac)DHGGALGPEEFK_	-0.21856	1.118
P00352	22	Retinal dehydrogenase 1	ALDH1A1	118.19	_IQYTK(ac)IFINNEWHDSVSGK_	0.53274	1.117
Q9UIJ7	34	GTP:AMP phosphotransferase AK3, mitochondrial	AK3	156.73	_ITTHFELK(ac)HLSSGDLLR_	0.30578	1.117
O43678	13	NADH dehydrogenase [ubiquinone] 1 alpha subcomplex subunit 2	NDUFA2	102.51	_GVGAK(ac)LGLR_	-0.19625	1.116
O43707	214	Alpha-actinin-4	ACTN4	119.21	_HRPELIEYDK(ac)LR_	0.10061	1.116
O60218	263	Aldo-keto reductase family 1 member B10	AKR1B10	99.941	_NVIVIPK(ac)SVTPAR_	-0.068114	1.115
Q8TED0	134	U3 small nucleolar RNA-associated protein 15 homolog	UTP15	85.518	_AVHTVDFTADK(ac)YHVVSGADDYTVK_	0.17965	1.115
P59998	89	Actin-related protein 2/3 complex subunit 4	ARPC4	70.525	_ILCHK(ac)FMR_	0.16429	1.114
Q16778	44	Histone H2B type 1-J;Putative histone H2B type 2-D;Putative histone H2B type 2-C;Histone H2B type 1-O;Histone H2B type 3-B;Histone H2B type 1-B;Histone H2B type 2-E	HIST1H2BJ;HIST2H2BD;HIST2H2BC;HIST1H2BO;HIST3H2BB;HIST1H2BB;HIST2H2BE	177.83	_KESYSIYVYK(ac)VLK_	-0.011956	1.111
P51572	95	B-cell receptor-associated protein 31	BCAP31	60.307	_VNLQNNPGAMEHFHMK(ac)LFR_	-0.7018	1.109
P62913	169	60S ribosomal protein L11	RPL11	162.94	_WFQQK(ac)YDGIILPGK_	0.054492	1.107
P38646	394	Stress-70 protein, mitochondrial	HSPA9	135.14	_MPK(ac)VQQTVQDLFGR_	0.19707	1.106
Q16352	290	Alpha-internexin	INA	154.1	_SK(ac)FANLNEQAAR_	0.27819	1.105
Q12788	607	Transducin beta-like protein 3	TBL3	142.35	_TLDAHEDK(ac)VWGLHCSR_	-0.47935	1.104
P05783	131	Keratin, type I cytoskeletal 18	KRT18	167.37	_DWSHYFK(ac)IIEDLR_	-1.3745	1.103
P08670	129	Vimentin	VIM	106.93	_FLEQQNK(ac)ILLAELEQLK_	-0.62209	1.103
P48047	60	ATP synthase subunit O, mitochondrial	ATP5O	128.01	_LEQVEK(ac)ELLR_	-0.54297	1.103
Q53H82	258	Beta-lactamase-like protein 2	LACTB2	40.614	_NTPENLHEMAK(ac)HNLLLHLK_	0.045654	1.102
P00352	495	Retinal dehydrogenase 1	ALDH1A1	74.841	_TVTVK(ac)ISQK_	0.15376	1.101
P12236	92	ADP/ATP translocase 2;ADP/ATP translocase 1;ADP/ATP translocase 3;ADP/ATP translocase 4	SLC25A5;SLC25A4;SLC25A6;SLC25A31	133.87	_YFPTQALNFAFK(ac)DK_	0.25113	1.099
P35914	48	Hydroxymethylglutaryl-CoA lyase, mitochondrial	HMGCL	241.98	_DGLQNEK(ac)NIVSTPVK_	-0.090233	1.099
P19338	646	Nucleolin	NCL	86.882	_VTLDWAK(ac)PK_	0.28941	1.097
P00352	91	Retinal dehydrogenase 1	ALDH1A1	109.72	_LLYK(ac)LADLIER_	0.32541	1.093
Q8NAV1	97	Pre-mRNA-splicing factor 38A	PRPF38A	90.15	_NEDFK(ac)YVR_	0.08981	1.093
P50990	318	T-complex protein 1 subunit theta	CCT8	76.221	_LNSK(ac)WDLR_	0.23685	1.092
Q96DI7	286	U5 small nuclear ribonucleoprotein 40 kDa protein	SNRNP40	184.02	_IFQGNVHNFEK(ac)NLLR_	-0.41212	1.091
Q07955	38	Serine/arginine-rich splicing factor 1	SRSF1	168.31	_TKDIEDVFYK(ac)YGAIR_	0.4736	1.09
P62807	47	Histone H2B type 1-D;Histone H2B type 1-C/E/F/G/I;Histone H2B type 2-F;Histone H2B type 1-N;Histone H2B type 1-M;Histone H2B type 1-L;Histone H2B type 1-A	HIST1H2BD;HIST1H2BC;HIST2H2BF;HIST1H2BN;HIST1H2BM;HIST1H2BL;HIST1H2BA	172.09	_VLK(ac)QVHPDTGISSK_	-0.22664	1.089
Q16778	47	Histone H2B type 1-J;Putative histone H2B type 2-D;Putative histone H2B type 2-C;Histone H2B type 1-O;Histone H2B type 3-B;Histone H2B type 1-B;Histone H2B type 2-E	HIST1H2BJ;HIST2H2BD;HIST2H2BC;HIST1H2BO;HIST3H2BB;HIST1H2BB;HIST2H2BE	172.09	_VLK(ac)QVHPDTGISSK_	-0.22664	1.089
P18859	46	ATP synthase-coupling factor 6, mitochondrial	ATP5J	94.114	_LFVDK(ac)IR_	-0.3683	1.087
O15382	377	Branched-chain-amino-acid aminotransferase, mitochondrial	BCAT2	69.721	_ELK(ac)EIQYGIR_	-0.13887	1.086
P26599	485	Polypyrimidine tract-binding protein 1	PTBP1	149.4	_GFK(ac)FFQK_	-0.12867	1.086
O95298	114	NADH dehydrogenase [ubiquinone] 1 subunit C2	NDUFC2	69.352	_TYGEIFEK(ac)FHPIR_	0.54609	1.085
Q86UU0	36	B-cell CLL/lymphoma 9-like protein	BCL9L	92.932	_GHCPPAPAK(ac)PMHPENK(ac)LTNHGK_	-0.86572	1.082
Q86UU0	43	B-cell CLL/lymphoma 9-like protein	BCL9L	92.932	_GHCPPAPAK(ac)PMHPENK(ac)LTNHGK_	-0.86572	1.082
Q9NVP1	577	ATP-dependent RNA helicase DDX18	DDX18	185.32	_NYFLHK(ac)SAQEAYK_	-0.073401	1.082
P35232	4	Prohibitin	PHB	78.342	_(ac)AAK(ac)VFESIGK_	0.21768	1.081
O15235	129	28S ribosomal protein S12, mitochondrial	MRPS12	152.64	_GK(ac)YDCGHVQK_	0.21507	1.08
P61604	8	10 kDa heat shock protein, mitochondrial	HSPE1	133.86	_K(ac)FLPLFDR_	-0.13422	1.08
Q08945	90	FACT complex subunit SSRP1	SSRP1	156.48	_LSDFFK(ac)THYR_	0.11318	1.08
Q16778	109	Histone H2B type 1-J;Histone H2B type 1-O;Histone H2B type 3-B;Histone H2B type 1-B;Histone H2B type 1-D;Histone H2B type 1-C/E/F/G/I;Histone H2B type 2-E;Histone H2B type 2-F;Histone H2B type 1-N;Histone H2B type 1-M;Histone H2B type 1-L;Histone H2B type 1-A	HIST1H2BJ;HIST1H2BO;HIST3H2BB;HIST1H2BB;HIST1H2BD;HIST1H2BC;HIST2H2BE;HIST2H2BF;HIST1H2BN;HIST1H2BM;HIST1H2BL;HIST1H2BA	174.68	_LLLPGELAK(ac)HAVSEGTK_	-0.3271	1.08
Q16778	121	Histone H2B type 1-O;Histone H2B type 3-B;Histone H2B type 1-B;Histone H2B type 1-D;Histone H2B type 1-C/E/F/G/I;Histone H2B type 2-E;Histone H2B type 2-F;Histone H2B type 1-N;Histone H2B type 1-M;Histone H2B type 1-L;Histone H2B type 1-A	HIST1H2BO;HIST3H2BB;HIST1H2BB;HIST1H2BD;HIST1H2BC;HIST2H2BE;HIST2H2BF;HIST1H2BN;HIST1H2BM;HIST1H2BL;HIST1H2BA	163.84	_AVTK(ac)YTSSK_	0.91091	1.08
Q9ULD4	105	Bromodomain and PHD finger-containing protein 3	BRPF3	102.39	_ESCSK(ac)HASGTSFHLPQPSFR_	0.02814	1.08
Q8TED0	80	U3 small nucleolar RNA-associated protein 15 homolog	UTP15	153.75	_FK(ac)DTAYCATFR_	0.055071	1.079
P61254	77	60S ribosomal protein L26;60S ribosomal protein L26-like 1	RPL26;RPL26L1	72.607	_K(ac)YVIYIER_	-0.98003	1.078
O43707	859	Alpha-actinin-4	ACTN4	198.61	_VLAGDK(ac)NFITAEELR_	-0.13169	1.076
P62979	152	Ubiquitin-40S ribosomal protein S27a;Ubiquitin;40S ribosomal protein S27a	RPS27A	145.6	_CCLTYCFNK(ac)PEDK_	-0.091376	1.075
P05783	426	Keratin, type I cytoskeletal 18	KRT18	186.46	_VVSETNDTK(ac)VLR_	0.13546	1.074
P20700	532	Lamin-B1	LMNB1	145	_VILK(ac)NSQGEEVAQR_	0.79601	1.072
O43707	417	Alpha-actinin-4;Alpha-actinin-1	ACTN4;ACTN1	163.16	_LDHLAEK(ac)FR_	-0.49577	1.071
P22695	66	Cytochrome b-c1 complex subunit 2, mitochondrial	UQCRC2	61.213	_IGLFIK(ac)AGSR_	0.36037	1.071
P48729	16	Casein kinase I isoform alpha	CSNK1A1	88.134	_AEFIVGGK(ac)YK_	-0.39128	1.071
P13073	53	Cytochrome c oxidase subunit 4 isoform 1, mitochondrial	COX4I1	118.72	_DHPLPEVAHVK(ac)HLSASQK_	-0.092001	1.069
P19338	398	Nucleolin	NCL	88.495	_TLLAK(ac)NLPYK_	-0.12904	1.069
P49458	30	Signal recognition particle 9 kDa protein	SRP9	113.82	_VVLK(ac)YR_	-1.281	1.069
P62191	24	26S protease regulatory subunit 4	PSMC1	88.495	_K(ac)YEPPVPTR_	0.26582	1.069
Q9H9B4	72	Sideroflexin-1	SFXN1	80.738	_AK(ac)YIYDSAFHPDTGEK_	-0.55111	1.068
Q12906	214	Interleukin enhancer-binding factor 3;Zinc finger RNA-binding protein;Spermatid perinuclear RNA-binding protein	ILF3;ZFR;STRBP	125.31	_HAK(ac)WFQAR_	0.098518	1.067
Q56VL3	53	OCIA domain-containing protein 2	OCIAD2	121.6	_ECQEESFWK(ac)R_	0.62773	1.066
Q00839	516	Heterogeneous nuclear ribonucleoprotein U	HNRNPU	143.64	_TTWVTK(ac)HAAENPGK_	0.36445	1.065
P07355	310	Annexin A2;Putative annexin A2-like protein	ANXA2;ANXA2P2	95.755	_K(ac)YGKSLYYYIQQDTK_	-0.35153	1.063
P30838	202	Aldehyde dehydrogenase, dimeric NADP-preferring	ALDH3A1	188.19	_IIMTAAAK(ac)HLTPVTLELGGK_	-0.31828	1.063
Q56VL3	31	OCIA domain-containing protein 2	OCIAD2	80.165	_SK(ac)LHIHR_	-2.1148	1.062
Q99623	147	Prohibitin-2	PHB2	166.04	_SVVAK(ac)FNASQLITQR_	-0.17035	1.061
Q13838	191	Spliceosome RNA helicase DDX39B	DDX39B	76.073	_HIK(ac)HFILDECDK_	-0.52368	1.058
P62979	6	Ubiquitin-40S ribosomal protein S27a;Ubiquitin;40S ribosomal protein S27a;Ubiquitin-60S ribosomal protein L40;Ubiquitin;60S ribosomal protein L40;Polyubiquitin-B;Ubiquitin;Polyubiquitin-C;Ubiquitin	RPS27A;UBA52;UBB;UBC	201	_MQIFVK(ac)TLTGK_	0.18074	1.056
Q6NUK1	336	Calcium-binding mitochondrial carrier protein SCaMC-1	SLC25A24	129.29	_ILK(ac)HEGLGAFYK_	-0.10306	1.056
P49790	954	Nuclear pore complex protein Nup153	NUP153	70.675	_FSK(ac)PIGDFK_	0.60105	1.055
P06899	121	Histone H2B type 1-J	HIST1H2BJ	136.02	_AVTK(ac)YTSAK_	0.20436	1.054
O15382	141	Branched-chain-amino-acid aminotransferase, mitochondrial	BCAT2	112.34	_LCLPSFDK(ac)LELLECIR_	0.19055	1.053
P09525	253	Annexin A4	ANXA4	80.245	_SAYFAEK(ac)LYK_	0.19548	1.052
O95139	49	NADH dehydrogenase [ubiquinone] 1 beta subcomplex subunit 6	NDUFB6	68.847	_FWNK(ac)FLENK_	1.1599	1.051
P02545	450	Prelamin-A/C;Lamin-A/C	LMNA	196.67	_VAVEEVDEEGK(ac)FVR_	0.17751	1.051
P13995	50	Bifunctional methylenetetrahydrofolate dehydrogenase/cyclohydrolase, mitochondrial;NAD-dependent methylenetetrahydrofolate dehydrogenase;Methenyltetrahydrofolate cyclohydrolase	MTHFD2	89.561	_LAQQIK(ac)QEVR_	0.16335	1.051
O75531	64	Barrier-to-autointegration factor	BANF1	147.26	_EWLK(ac)DTCGANAK_	0.38285	1.049
P07954	292	Fumarate hydratase, mitochondrial	FH	79.201	_IGFAEK(ac)VAAK_	-0.53825	1.048
P43243	181	Matrin-3	MATR3	98.629	_DDWEEK(ac)R_	-0.22974	1.047
Q13813	1591	Spectrin alpha chain, non-erythrocytic 1	SPTAN1	51.495	_HQK(ac)HQAFEAELHANADR_	-0.53775	1.047
P0CW22	19	40S ribosomal protein S17-like;40S ribosomal protein S17	RPS17L;RPS17	126.71	_VIIEK(ac)YYTR_	-0.16382	1.044
P48735	180	Isocitrate dehydrogenase [NADP], mitochondrial	IDH2	111.77	_HAHGDQYK(ac)ATDFVADR_	-0.060316	1.042
Q96EY8	211	Cob(I)yrinic acid a,c-diamide adenosyltransferase, mitochondrial	MMAB	59.372	_VVPLVQMGETDANVAK(ac)FLNR_	1.398	1.041
P38646	345	Stress-70 protein, mitochondrial	HSPA9	82.287	_HLNMK(ac)LTR_	0.34857	1.04
Q00325	214	Phosphate carrier protein, mitochondrial	SLC25A3	89.43	_EEGLK(ac)AFYK_	0.83949	1.039
P07355	157	Annexin A2;Putative annexin A2-like protein	ANXA2;ANXA2P2	214.81	_TDLEK(ac)DIISDTSGDFRK_	-0.11407	1.038
P27824	217	Calnexin	CANX	97.734	_TGIYEEK(ac)HAK_	-0.051146	1.035
Q00610	637	Clathrin heavy chain 1	CLTC	196.11	_ALEHFTDLYDIK(ac)R_	-0.0099752	1.035
Q56VL3	109	OCIA domain-containing protein 2	OCIAD2	81.807	_VSYIGVCQSK(ac)FHFFEDQLR_	0.20343	1.035
Q9Y618	959	Nuclear receptor corepressor 2	NCOR2	132.14	_ANASPQK(ac)PLDLK_	0.76205	1.035
O00541	49	Pescadillo homolog	PES1	85.533	_GIYPHEPK(ac)HK_	0.13037	1.033
P40939	249	Trifunctional enzyme subunit alpha, mitochondrial;Long-chain enoyl-CoA hydratase;Long chain 3-hydroxyacyl-CoA dehydrogenase	HADHA	152.01	_TIEYLEEVAITFAK(ac)GLADK_	-0.21198	1.031
Q13011	95	Delta(3,5)-Delta(2,4)-dienoyl-CoA isomerase, mitochondrial	ECH1	122.7	_EMVECFNK(ac)ISR_	-0.75879	1.029
P50238	22	Cysteine-rich protein 1;Cysteine-rich protein 2	CRIP1;CRIP2	41.399	_VTSLGK(ac)DWHR_	-3.3267	1.028
Q00325	99	Phosphate carrier protein, mitochondrial	SLC25A3	98.048	_MQVDPQK(ac)YK_	1.46	1.027
Q08211	1048	ATP-dependent RNA helicase A	DHX9	72.209	_YPSPFFVFGEK(ac)IR_	-0.53979	1.027
P51648	218	Fatty aldehyde dehydrogenase	ALDH3A2	151.39	_SPCYIDK(ac)DCDLDIVCR_	0.09048	1.026
P68104	172	Elongation factor 1-alpha 1;Putative elongation factor 1-alpha-like 3	EEF1A1;EEF1A1P5	72.898	_YEEIVK(ac)EVSTYIK_	-0.023824	1.026
Q13011	65	Delta(3,5)-Delta(2,4)-dienoyl-CoA isomerase, mitochondrial	ECH1	143.67	_VTSAQK(ac)HVLHVQLNRPNK_	0.19855	1.026
P38646	600	Stress-70 protein, mitochondrial	HSPA9	167.69	_MEEFK(ac)DQLPADECNK_	0.14764	1.025
Q00610	1535	Clathrin heavy chain 1	CLTC	161.19	_DSLYK(ac)DAMQYASESK_	0.19885	1.025
P07919	42	Cytochrome b-c1 complex subunit 6, mitochondrial	UQCRH	138.24	_EQCEQLEK(ac)CVK_	-0.28553	1.023
P08559	63	Pyruvate dehydrogenase E1 component subunit alpha, somatic form, mitochondrial	PDHA1	81.191	_EDGLK(ac)YYR_	0.46972	1.023
O00541	81	Pescadillo homolog	PES1	112.64	_FLLHEPIVNK(ac)FR_	0.055038	1.021
P09496	242	Clathrin light chain A	CLTA	71.176	_SVLISLK(ac)QAPLVH_	0.07496	1.021
P23246	349	Splicing factor, proline- and glutamine-rich	SFPQ	70.944	_ALAEIAK(ac)AELDDTPMR_	0.1019	1.021
P62805	92	Histone H4	HIST1H4A	250.67	_TVTAM(ox)DVVYALK(ac)R_	0.0032228	1.021
O43707	331	Alpha-actinin-4	ACTN4	193.45	_TIQEMQQK(ac)LEDFR_	0.12054	1.018
O43169	88	Cytochrome b5 type B	CYB5B	66.613	_EMLK(ac)QYYIGDIHPSDLKPESGSK_	-0.82395	1.017
P35579	1352	Myosin-9	MYH9	191.78	_EQLEEEEEAK(ac)HNLEK_	0.37496	1.017
P42765	181	3-ketoacyl-CoA thiolase, mitochondrial	ACAA2	193	_EECDK(ac)YALQSQQR_	-0.039387	1.015
P46783	59	40S ribosomal protein S10	RPS10	126.19	_GYVK(ac)EQFAWR_	0.60106	1.014
P30405	73	Peptidyl-prolyl cis-trans isomerase F, mitochondrial;Peptidyl-prolyl cis-trans isomerase H	PPIF;PPIH	117.79	_ADVVPK(ac)TAENFR_	1.3233	1.013
O75367	285	Core histone macro-H2A.1	H2AFY	124.69	_FVIHCNSPVWGADK(ac)CEELLEK_	-0.10104	1.012
O75643	1595	U5 small nuclear ribonucleoprotein 200 kDa helicase	SNRNP200	121.82	_FLHCTEK(ac)DLIPYLEK_	-0.24016	1.012
P02545	135	Prelamin-A/C;Lamin-A/C	LMNA	126.5	_LK(ac)DLEALLNSK_	-0.028722	1.012
P62277	34	40S ribosomal protein S13	RPS13	134.61	_LTSDDVK(ac)EQIYK_	0.19423	1.012
Q9NSE4	781	Isoleucine--tRNA ligase, mitochondrial	IARS2	80.755	_QYDFGK(ac)VVR_	1.1297	1.012
P27635	74	60S ribosomal protein L10;60S ribosomal protein L10-like	RPL10;RPL10L	162.97	_ICANK(ac)YMVK_	-0.28565	1.011
O95994	172	Anterior gradient protein 2 homolog	AGR2	69.234	_LLK(ac)TEL_	-1.0799	1.01
Q5SSJ5	190	Heterochromatin protein 1-binding protein 3	HP1BP3	94.09	_YIIHK(ac)YPSLELER_	-0.15943	1.01
Q16836	179	Hydroxyacyl-coenzyme A dehydrogenase, mitochondrial	HADH	66.777	_FAGLHFFNPVPVMK(ac)LVEVIK_	0.093538	1.008
Q7RTV0	3	PHD finger-like domain-containing protein 5A	PHF5A	168.02	_(ac)AK(ac)HHPDLIFCR_	0.037519	1.008
P12236	23	ADP/ATP translocase 3	SLC25A6	215.98	_DFLAGGIAAAISK(ac)TAVAPIER_	-0.16523	1.007
P08559	321	Pyruvate dehydrogenase E1 component subunit alpha, somatic form, mitochondrial	PDHA1	137.93	_SKSDPIMLLK(ac)DR_	0.10939	1.004
P00352	412	Retinal dehydrogenase 1	ALDH1A1	61.815	_FK(ac)SLDDVIK_	0.50294	1.003
P38646	288	Stress-70 protein, mitochondrial	HSPA9	81.296	_HIVK(ac)EFK_	-0.011166	1.003
Q9NZ01	2	Very-long-chain enoyl-CoA reductase	TECR	41.227	_MK(ac)HYEVEILDAK_	0.79216	1.002
P14625	508	Endoplasmin;Putative endoplasmin-like protein;Protein dopey-1	HSP90B1;HSP90B2P;DOPEY1	112.27	_LAK(ac)LLR_	0.092334	1.001
Q9Y512	227	Sorting and assembly machinery component 50 homolog	SAMM50	98.592	_TSHTVK(ac)WEGVWR_	-0.017764	1
P09622	104	Dihydrolipoyl dehydrogenase, mitochondrial	DLD	86.213	_ALLNNSHYYHMAHGK(ac)DFASR_	-0.45575	0.999
P42765	270	3-ketoacyl-CoA thiolase, mitochondrial	ACAA2	121.73	_K(ac)HNFTPLAR_	0.29337	0.999
P46782	47	40S ribosomal protein S5;40S ribosomal protein S5, N-terminally processed	RPS5	100.38	_YAK(ac)YLPHSAGR_	-0.17219	0.998
P30084	118	Enoyl-CoA hydratase, mitochondrial	ECHS1	178.84	_FLK(ac)HWDHLTQVK_	0.24831	0.994
P26368	462	Splicing factor U2AF 65 kDa subunit	U2AF2	84.753	_VVVTK(ac)YCDPDSYHR_	0.4591	0.993
Q9BYT8	664	Neurolysin, mitochondrial	NLN	150.14	_EGIMNPEVGMK(ac)YR_	0.07772	0.991
P08670	294	Vimentin;Peripherin	VIM;PRPH	214.61	_SK(ac)FADLSEAANR_	-0.26527	0.989
Q93077	96	Histone H2A type 1-C;Histone H2A type 3;Histone H2A type 1-B/E	HIST1H2AC;HIST3H2A;HIST1H2AB	196.27	_NDEELNK(ac)LLGR_	-0.06078	0.989
Q00610	1501	Clathrin heavy chain 1	CLTC	103.44	_LEK(ac)HELIEFR_	0.26168	0.988
P61313	179	60S ribosomal protein L15	RPL15	126.09	_GHK(ac)FHHTIGGSR_	0.37628	0.987
Q9BVK6	226	Transmembrane emp24 domain-containing protein 9;Transmembrane emp24 domain-containing protein 4	TMED9;TMED4	89.171	_HLK(ac)SFFEAK_	0.69714	0.987
P35268	84	60S ribosomal protein L22;60S ribosomal protein L22-like 1	RPL22;RPL22L1	125.31	_YLK(ac)YLTK_	0.39956	0.985
P61927	31	60S ribosomal protein L37	RPL37	67.879	_AYHLQK(ac)STCGK_	0.4605	0.985
O00567	158	Nucleolar protein 56	NOP56	101.64	_VK(ac)FNVNR_	0.031628	0.984
Q03252	130	Lamin-B2	LMNB2	168.85	_VK(ac)DLESLFHR_	-0.80851	0.984
Q9Y2Q3	169	Glutathione S-transferase kappa 1	GSTK1	120.57	_NQLK(ac)ETTEAACR_	-0.18212	0.984
P42704	107	Leucine-rich PPR motif-containing protein, mitochondrial	LRPPRC	172.61	_LLQK(ac)VFNDTCR_	0.080791	0.98
Q9NQC1	32	Protein Jade-2	PHF15	89.624	_CSK(ac)LPSSTK(ac)SGWPR_	-0.46862	0.98
P17844	80	Probable ATP-dependent RNA helicase DDX5	DDX5	120.87	_SK(ac)EITVR_	-0.30958	0.977
Q00839	670	Heterogeneous nuclear ribonucleoprotein U	HNRNPU	126.71	_LLEQYK(ac)EESK_	1.5264	0.977
Q12931	109	Heat shock protein 75 kDa, mitochondrial	TRAP1	108.9	_SLYSEK(ac)EVFIR_	-0.33365	0.976
P07355	115	Annexin A2;Putative annexin A2-like protein	ANXA2;ANXA2P2	139.29	_TPAQYDASELK(ac)ASMK_	-0.043396	0.975
Q7Z2K6	758	Endoplasmic reticulum metallopeptidase 1	ERMP1	97.631	_K(ac)NWYLPAPEVSPR_	1.2137	0.975
Q99848	61	Probable rRNA-processing protein EBP2	EBNA1BP2	120.31	_QCLAEFK(ac)R_	0.010471	0.975
P38646	300	Stress-70 protein, mitochondrial	HSPA9	239.61	_ETGVDLTK(ac)DNMALQR_	-0.048709	0.974
Q15424	356	Scaffold attachment factor B1;Scaffold attachment factor B2	SAFB;SAFB2	66.246	_K(ac)FDFDACNEVPPAPK_	0.15382	0.974
P07954	66	Fumarate hydratase, mitochondrial	FH	103.3	_VPNDK(ac)YYGAQTVR_	0.058131	0.972
P20700	271	Lamin-B1	LMNB1	224.59	_EELEQTYHAK(ac)LENAR_	-1.6414	0.972
P39023	103	60S ribosomal protein L3	RPL3	159.69	_TFK(ac)TVFAEHISDECK_	-0.44879	0.972
Q9NSE4	479	Isoleucine--tRNA ligase, mitochondrial	IARS2	65.038	_ASK(ac)QWFINITDIK_	0.76807	0.972
P11182	440	Lipoamide acyltransferase component of branched-chain alpha-keto acid dehydrogenase complex, mitochondrial	DBT	195.97	_GEVYK(ac)AQIMNVSWSADHR_	-0.76433	0.971
P42766	97	60S ribosomal protein L35	RPL35	109.16	_RLNK(ac)HEENLK_	-0.74038	0.97
P42765	137	3-ketoacyl-CoA thiolase, mitochondrial	ACAA2	90.05	_FGTK(ac)LGSDIK_	-0.38386	0.968
P51659	565	Peroxisomal multifunctional enzyme type 2;(3R)-hydroxyacyl-CoA dehydrogenase;Enoyl-CoA hydratase 2	HSD17B4	143.67	_FAK(ac)PVYPGQTLQTEM(ox)WK_	-0.14058	0.968
P10599	8	Thioredoxin	TXN	147.1	_QIESK(ac)TAFQEALDAAGDK_	-0.50287	0.967
P25705	305	ATP synthase subunit alpha, mitochondrial	ATP5A1	160.45	_DNGK(ac)HALIIYDDLSK_	0.0041913	0.967
P62081	74	40S ribosomal protein S7	RPS7	122.28	_SFQK(ac)IQVR_	-0.12782	0.965
Q96EP5	59	DAZ-associated protein 1	DAZAP1	84.508	_FK(ac)DPNCVGTVLASR_	0.27021	0.965
Q9BZE4	7	Nucleolar GTP-binding protein 1	GTPBP4	124.34	_(ac)AHYNFK(ac)K_	-0.21306	0.965
P48047	162	ATP synthase subunit O, mitochondrial	ATP5O	80.632	_TVLK(ac)SFLSQGQVLK_	-0.13995	0.964
P62424	101	60S ribosomal protein L7a	RPL7A	162.36	_LAHK(ac)YRPETK_	1.2562	0.964
P00352	139	Retinal dehydrogenase 1	ALDH1A1	98.105	_YCAGWADK(ac)IQGR_	0.41757	0.963
P21796	61	Voltage-dependent anion-selective channel protein 1	VDAC1	205.52	_VTGSLETK(ac)YR_	0.15203	0.963
P68032	86	Actin, alpha cardiac muscle 1;Actin, gamma-enteric smooth muscle;Actin, aortic smooth muscle;Actin, alpha skeletal muscle	ACTC1;ACTG2;ACTA2;ACTA1	134.03	_YPIEHGIITNWDDMEK(ac)IWHHTFYNELR_	-0.41039	0.963
P12235	272	ADP/ATP translocase 1	SLC25A4	197.07	_AFFK(ac)GAWSNVLR_	-0.14089	0.962
P12236	272	ADP/ATP translocase 2;ADP/ATP translocase 3	SLC25A5;SLC25A6	197.07	_AFFK(ac)GAWSNVLR_	-0.14089	0.962
Q9Y221	72	60S ribosome subunit biogenesis protein NIP7 homolog	NIP7	184.11	_LVSLGTCFGK(ac)FTK_	0.043516	0.961
Q07020	164	60S ribosomal protein L18	RPL18	92.151	_APGTPHSHTK(ac)PYVR_	0.47513	0.96
Q02878	210	60S ribosomal protein L6	RPL6	80.312	_IPK(ac)HLTDAYFK_	0.73456	0.956
P05141	199	ADP/ATP translocase 2	SLC25A5	95.205	_AAYFGIYDTAK(ac)GMLPDPK_	-0.079847	0.955
P13995	152	Bifunctional methylenetetrahydrofolate dehydrogenase/cyclohydrolase, mitochondrial;NAD-dependent methylenetetrahydrofolate dehydrogenase;Methenyltetrahydrofolate cyclohydrolase	MTHFD2	66.893	_ICNAVSPDK(ac)DVDGFHVINVGR_	-0.32481	0.955
P34897	469	Serine hydroxymethyltransferase, mitochondrial	SHMT2	124.21	_LQDFK(ac)SFLLK_	-0.024262	0.955
P12236	147	ADP/ATP translocase 3	SLC25A6	78.529	_LAADVGK(ac)SGTER_	0.031125	0.954
O00330	488	Pyruvate dehydrogenase protein X component, mitochondrial	PDHX	68.915	_FLK(ac)SFK_	0.0068519	0.953
P22392	39	Nucleoside diphosphate kinase B	NME2	98.997	_LVAMK(ac)FLR_	0.40293	0.952
P39019	115	40S ribosomal protein S19	RPS19	155.48	_MVEK(ac)DQDGGR_	-0.43607	0.952
P0CW22	49	40S ribosomal protein S17-like;40S ribosomal protein S17	RPS17L;RPS17	71.558	_NK(ac)IAGYVTHLMK_	-0.071915	0.951
O75947	149	ATP synthase subunit d, mitochondrial	ATP5H	121.86	_K(ac)YPYWPHQPIENL_	-0.2155	0.95
P08670	373	Vimentin	VIM	159.22	_LQDEIQNMK(ac)EEMAR_	0.30913	0.95
P04179	130	Superoxide dismutase [Mn], mitochondrial	SOD2	96.665	_DFGSFDK(ac)FK_	0.14235	0.949
P11182	435	Lipoamide acyltransferase component of branched-chain alpha-keto acid dehydrogenase complex, mitochondrial	DBT	98.055	_FNQK(ac)GEVYK_	-0.04043	0.948
P26447	31	Protein S100-A4	S100A4	134.81	_LNK(ac)SELK_	-0.29033	0.948
P27635	208	60S ribosomal protein L10;60S ribosomal protein L10-like	RPL10;RPL10L	98.523	_GPLDK(ac)WR_	0.084485	0.946
P60903	37	Protein S100-A10	S100A10	121.13	_VLMEK(ac)EFPGFLENQK_	0.50835	0.946
P39656	301	Dolichyl-diphosphooligosaccharide--protein glycosyltransferase 48 kDa subunit	DDOST	84.687	_WVFK(ac)EEGVLR_	0.74774	0.945
Q9NQC1	298	Protein Jade-2	PHF15	66.246	_MEPITK(ac)ISHIPASR_	0.58064	0.945
P23528	44	Cofilin-1	CFL1	128.88	_AVLFCLSEDK(ac)K_	-0.14683	0.944
O43570	194	Carbonic anhydrase 12	CA12	64.224	_IFSHLQHVK(ac)YK_	-0.67954	0.939
P07355	313	Annexin A2;Putative annexin A2-like protein	ANXA2;ANXA2P2	201.3	_YGK(ac)SLYYYIQQDTK_	0.06955	0.939
P00505	296	Aspartate aminotransferase, mitochondrial	GOT2	169.4	_VGAFTMVCK(ac)DADEAK_	0.16326	0.937
P48047	192	ATP synthase subunit O, mitochondrial	ATP5O	115.57	_IGEK(ac)YVDMSVK_	0.38456	0.934
P61353	128	60S ribosomal protein L27	RPL27	133.81	_NK(ac)WFFQK_	0.058669	0.933
Q9H0A0	60	N-acetyltransferase 10	NAT10	110.08	_ARPSVLWCYK(ac)K_	0.39856	0.932
P20700	483	Lamin-B1	LMNB1	118.16	_IGDTSVSYK(ac)YTSR_	0.43233	0.931
P35580	767	Myosin-10	MYH10	87.258	_IGQSK(ac)IFFR_	-0.66766	0.93
O00159	858	Unconventional myosin-Ic	MYO1C	151.04	_NMVWK(ac)YCR_	0.37964	0.929
P23284	131	Peptidyl-prolyl cis-trans isomerase B	PPIB	91.355	_LK(ac)HYGPGWVSMANAGK_	-0.064648	0.929
P55084	72	Trifunctional enzyme subunit beta, mitochondrial;3-ketoacyl-CoA thiolase	HADHB	215.06	_TPFLLSGTSYK(ac)DLM(ox)PHDLAR_	-0.11259	0.929
P11142	71	Heat shock cognate 71 kDa protein	HSPA8	186.42	_NQVAMNPTNTVFDAK(ac)R_	-0.15489	0.928
P00367	527	Glutamate dehydrogenase 1, mitochondrial;Glutamate dehydrogenase 2, mitochondrial	GLUD1;GLUD2	125.82	_TAM(ox)K(ac)YNLGLDLR_	-0.45396	0.923
P08670	235	Vimentin	VIM	211.57	_VESLQEEIAFLK(ac)K_	-0.23283	0.923
Q96AG4	111	Leucine-rich repeat-containing protein 59	LRRC59	54.982	_NLK(ac)WLDLK_	-0.24582	0.922
P07355	148	Annexin A2;Putative annexin A2-like protein	ANXA2;ANXA2P2	127.46	_VYK(ac)EMYK_	0.12936	0.921
P11142	601	Heat shock cognate 71 kDa protein	HSPA8	95.183	_ELEK(ac)VCNPIITK_	-0.48925	0.921
Q00610	1264	Clathrin heavy chain 1	CLTC	82.483	_EVCFACVDGK(ac)EFR_	-0.07524	0.92
Q9H2U2	276	Inorganic pyrophosphatase 2, mitochondrial	PPA2	109.6	_STHQCWK(ac)ALLMK_	0.42611	0.92
P62861	51	40S ribosomal protein S30	FAU	65.179	_FVNVVPTFGK(ac)K_	0.24113	0.919
P34897	474	Serine hydroxymethyltransferase, mitochondrial	SHMT2	194.98	_SFLLK(ac)DSETSQR_	0.12776	0.918
P08559	313	Pyruvate dehydrogenase E1 component subunit alpha, somatic form, mitochondrial	PDHA1	106.16	_SK(ac)SDPIMLLK_	-0.016212	0.916
O00483	73	NADH dehydrogenase [ubiquinone] 1 alpha subcomplex subunit 4	NDUFA4	100.22	_FYSVNVDYSK(ac)LK_	0.070435	0.914
P49748	639	Very long-chain specific acyl-CoA dehydrogenase, mitochondrial	ACADVL	74.841	_SISK(ac)ALVER_	0.18285	0.914
P62249	50	40S ribosomal protein S16	RPS16	134.76	_TLQYK(ac)LLEPVLLLGK_	-0.20505	0.914
P09622	410	Dihydrolipoyl dehydrogenase, mitochondrial	DLD	160.84	_SEEQLK(ac)EEGIEYK_	0.036792	0.912
Q6NUK1	320	Calcium-binding mitochondrial carrier protein SCaMC-1	SLC25A24	76.378	_LAVGK(ac)TGQYSGIYDCAK_	0.21018	0.911
P00338	57	L-lactate dehydrogenase A chain	LDHA	122.14	_DLADELALVDVIEDK(ac)LK_	0.29806	0.91
P26599	410	Polypyrimidine tract-binding protein 1	PTBP1	141.13	_ITLSK(ac)HQNVQLPR_	-0.02099	0.91
P61313	93	60S ribosomal protein L15	RPL15	111.5	_PVHHGVNQLK(ac)FAR_	0.037032	0.91
Q00839	814	Heterogeneous nuclear ribonucleoprotein U	HNRNPU	223.15	_NQSQGYNQWQQGQFWGQK(ac)PWSQHYHQGYY_	0.066948	0.91
P00367	503	Glutamate dehydrogenase 1, mitochondrial	GLUD1	287.14	_ISGASEK(ac)DIVHSGLAYTMER_	-0.25815	0.909
P43155	609	Carnitine O-acetyltransferase	CRAT	90.861	_LAHYLEK(ac)ALLDMR_	0.0091836	0.904
P61247	182	40S ribosomal protein S3a	RPS3A	195.87	_EVQTNDLK(ac)EVVNK_	0.52096	0.904
Q9UI09	101	NADH dehydrogenase [ubiquinone] 1 alpha subcomplex subunit 12	NDUFA12	87.429	_WLHSMTDDPPTTK(ac)PLTAR_	-0.42857	0.904
O75390	366	Citrate synthase, mitochondrial	CS	162.41	_EFALK(ac)HLPNDPMFK_	0.41982	0.902
P40939	505	Trifunctional enzyme subunit alpha, mitochondrial;Long-chain enoyl-CoA hydratase;Long chain 3-hydroxyacyl-CoA dehydrogenase	HADHA	149.07	_VIGMHYFSPVDK(ac)MQLLEIITTEK_	-0.049454	0.902
P49914	150	5-formyltetrahydrofolate cyclo-ligase	MTHFS	61.344	_GK(ac)GYYDAYLK_	0.47784	0.902
P61353	27	60S ribosomal protein L27	RPL27	116.35	_AVIVK(ac)NIDDGTSDRPYSHALVAGIDR_	0.50367	0.902
P42765	25	3-ketoacyl-CoA thiolase, mitochondrial	ACAA2	187.79	_TPFGAYGGLLK(ac)DFTATDLSEFAAK_	0.18531	0.901
Q9BZE4	213	Nucleolar GTP-binding protein 1	GTPBP4	119.87	_SLFVGHMDYK(ac)YLR_	-0.47164	0.901
Q9UKD2	23	mRNA turnover protein 4 homolog	MRTO4	104.95	_GLELK(ac)QNLIEELR_	0.65339	0.901
P62937	82	Peptidyl-prolyl cis-trans isomerase A	PPIA	61.265	_SIYGEK(ac)FEDENFILK_	0.47362	0.9
P78527	3840	DNA-dependent protein kinase catalytic subunit	PRKDC	107.46	_APPCEYK(ac)DWLTK_	0.10041	0.9
Q15149	236	Plectin	PLEC	128.22	_FHK(ac)LQNVQIALDYLR_	1.0682	0.9
P25705	498	ATP synthase subunit alpha, mitochondrial	ATP5A1	136.96	_GYLDK(ac)LEPSK_	0.27039	0.899
Q9P0L0	125	Vesicle-associated membrane protein-associated protein A	VAPA	104.17	_EAKPDELMDSK(ac)LR_	-0.27579	0.899
Q13011	83	Delta(3,5)-Delta(2,4)-dienoyl-CoA isomerase, mitochondrial	ECH1	164.96	_NAMNK(ac)VFWR_	0.055682	0.898
O75947	85	ATP synthase subunit d, mitochondrial	ATP5H	159.77	_VPVPEDK(ac)YTAQVDAEEKEDVK_	-0.32388	0.897
P04179	68	Superoxide dismutase [Mn], mitochondrial	SOD2	214.49	_HHAAYVNNLNVTEEK(ac)YQEALAK_	-0.043668	0.896
P07355	302	Annexin A2;Putative annexin A2-like protein	ANXA2;ANXA2P2	155.42	_SEVDM(ox)LK(ac)IR_	0.19188	0.896
P13073	87	Cytochrome c oxidase subunit 4 isoform 1, mitochondrial	COX4I1	122.69	_FK(ac)ESFAEMNR_	-1.1275	0.895
Q07021	91	Complement component 1 Q subcomponent-binding protein, mitochondrial	C1QBP	80.387	_AFVDFLSDEIK(ac)EER_	-3.1319	0.894
P09622	267	Dihydrolipoyl dehydrogenase, mitochondrial	DLD	94.114	_ILQK(ac)QGFK_	-0.20934	0.893
P45880	72	Voltage-dependent anion-selective channel protein 2	VDAC2	170.89	_VTGTLETK(ac)YK_	0.087826	0.892
Q02878	192	60S ribosomal protein L6	RPL6	182.72	_THQK(ac)FVIATSTK_	-0.15234	0.892
Q16718	30	NADH dehydrogenase [ubiquinone] 1 alpha subcomplex subunit 5	NDUFA5	99.344	_ILYTK(ac)ILDVLEEIPK_	0.023501	0.892
Q13151	159	Heterogeneous nuclear ribonucleoprotein A0	HNRNPA0	72.731	_AAVVK(ac)FHPIQGHR_	0.14585	0.89
Q92793	1216	CREB-binding protein	CREBBP	80.752	_KYEFSPQTLCCYGK(ac)QLCTIPR_	-0.45242	0.89
P07355	227	Annexin A2;Putative annexin A2-like protein	ANXA2;ANXA2P2	117.03	_SVPHLQK(ac)VFDR_	-0.10968	0.888
P10809	156	60 kDa heat shock protein, mitochondrial	HSPD1	110.97	_GVMLAVDAVIAELK(ac)K_	-0.002939	0.888
Q9NYH9	479	U3 small nucleolar RNA-associated protein 6 homolog	UTP6	104.22	_NK(ac)YLDWAYR_	0.37457	0.886
Q9Y618	2037	Nuclear receptor corepressor 2	NCOR2	63.682	_TQSK(ac)PFSIQELELR_	-0.26511	0.886
P05141	105	ADP/ATP translocase 2	SLC25A5	135.8	_QIFLGGVDK(ac)R_	1.1773	0.885
P07355	233	Annexin A2;Putative annexin A2-like protein	ANXA2;ANXA2P2	133.48	_YK(ac)SYSPYDMLESIR_	0.22238	0.884
P45880	74	Voltage-dependent anion-selective channel protein 2	VDAC2	197.19	_YK(ac)WCEYGLTFTEK_	0.26932	0.884
Q15149	877	Plectin	PLEC	90.966	_EAEGQLQK(ac)LQEALR_	-0.80792	0.883
P11142	246	Heat shock cognate 71 kDa protein	HSPA8	152.67	_MVNHFIAEFK(ac)R_	-0.83999	0.881
P17844	56	Probable ATP-dependent RNA helicase DDX5	DDX5	124.5	_FEK(ac)NFYQEHPDLAR_	-0.35839	0.88
P31040	624	Succinate dehydrogenase [ubiquinone] flavoprotein subunit, mitochondrial	SDHA	252.52	_K(ac)HTLSYVDVGTGK_	0.012022	0.88
Q9P0M6	304	Core histone macro-H2A.2	H2AFY2	77.674	_NCLSAAEDK(ac)K_	0.20701	0.88
Q16629	112	Serine/arginine-rich splicing factor 7	SRSF7	72.523	_CYECGEK(ac)GHYAYDCHR_	-0.066	0.879
P28288	631	ATP-binding cassette sub-family D member 3	ABCD3	86.488	_SLWK(ac)HHEYYLHMDGR_	0.62115	0.878
P40926	314	Malate dehydrogenase, mitochondrial	MDH2	138.97	_VSSFEEK(ac)MISDAIPELK_	-0.045027	0.877
Q15149	4570	Plectin	PLEC	175.6	_DVGAYSK(ac)YLTCPK_	-0.14656	0.876
Q13838	188	Spliceosome RNA helicase DDX39B	DDX39B	62.338	_SLNLK(ac)HIK_	-0.34325	0.875
Q9H845	41	Acyl-CoA dehydrogenase family member 9, mitochondrial	ACAD9	77.062	_AFAK(ac)ELFLGK_	-0.21339	0.875
O75531	6	Barrier-to-autointegration factor	BANF1	93.374	_(ac)TTSQK(ac)HR_	-0.30929	0.874
P31040	541	Succinate dehydrogenase [ubiquinone] flavoprotein subunit, mitochondrial	SDHA	71.524	_ISK(ac)LYGDLK_	0.92017	0.874
P35232	128	Prohibitin	PHB	98.508	_VLPSITTEILK(ac)SVVAR_	0.13934	0.874
P39023	373	60S ribosomal protein L3;60S ribosomal protein L3-like	RPL3;RPL3L	205.02	_FIDTTSK(ac)FGHGR_	-0.075665	0.873
Q9UQE7	106	Structural maintenance of chromosomes protein 3	SMC3	200.19	_VIGAK(ac)K(ac)DQYFLDKK_	0.27471	0.873
P50914	85	60S ribosomal protein L14	RPL14	151.7	_ADINTK(ac)WAATR_	-0.086948	0.872
O94925	158	Glutaminase kidney isoform, mitochondrial	GLS	59.155	_IPVHK(ac)FITALK_	0.26455	0.871
P10515	466	Dihydrolipoyllysine-residue acetyltransferase component of pyruvate dehydrogenase complex, mitochondrial	DLAT	116.12	_ELNK(ac)ILEGR_	0.56602	0.871
P62888	26	60S ribosomal protein L30	RPL30	114.4	_SGK(ac)YVLGYK_	0.02699	0.868
Q08211	199	ATP-dependent RNA helicase A	DHX9	102.03	_IQGEYK(ac)YTQVGPDHNR_	-0.39177	0.867
Q00839	265	Heterogeneous nuclear ribonucleoprotein U	HNRNPU	187.97	_GYFEYIEENK(ac)YSR_	-0.041573	0.866
P49720	77	Proteasome subunit beta type-3	PSMB3	97.734	_LNLYELK(ac)EGR_	-0.1907	0.864
P05141	96	ADP/ATP translocase 2	SLC25A5	133.88	_YK(ac)QIFLGGVDKR_	0.076819	0.863
P68032	70	Actin, alpha cardiac muscle 1;Actin, gamma-enteric smooth muscle;Actin, aortic smooth muscle;Actin, alpha skeletal muscle	ACTC1;ACTG2;ACTA2;ACTA1	183.01	_GILTLK(ac)YPIEHGIITNWDDM(ox)EK_	0.037818	0.863
Q9UBQ7	233	Glyoxylate reductase/hydroxypyruvate reductase	GRHPR	58.981	_DFFQK(ac)MK_	-0.75042	0.863
P62244	88	40S ribosomal protein S15a	RPS15A	92.939	_DLEK(ac)WQNNLLPSR_	-0.15107	0.862
Q00325	218	Phosphate carrier protein, mitochondrial	SLC25A3	102.4	_AFYK(ac)GVAPLWMR_	-0.51478	0.861
P07919	85	Cytochrome b-c1 complex subunit 6, mitochondrial	UQCRH	138.89	_DHCVAHK(ac)LFNNLK_	0.044955	0.86
P40227	365	T-complex protein 1 subunit zeta	CCT6A	73.951	_FTFIEK(ac)CNNPR_	2.0573	0.859
P62888	87	60S ribosomal protein L30	RPL30	163.79	_TGVHHYSGNNIELGTACGK(ac)YYR_	0.21227	0.859
P07099	210	Epoxide hydrolase 1	EPHX1	113.71	_IFYK(ac)LMLR_	0.23035	0.858
P22392	31	Nucleoside diphosphate kinase A;Nucleoside diphosphate kinase B;Putative nucleoside diphosphate kinase	NME1;NME2;NME2P1	103.83	_FEQK(ac)GFR_	0.032088	0.858
P48735	282	Isocitrate dehydrogenase [NADP], mitochondrial	IDH2	61.679	_NK(ac)IWYEHR_	-0.026439	0.858
Q15149	4480	Plectin	PLEC	134.75	_GLVDK(ac)IMVDR_	-1.7992	0.857
Q9BZE4	118	Nucleolar GTP-binding protein 1	GTPBP4	105.46	_LMK(ac)YGDSLYR_	0.10958	0.855
Q9BVP2	237	Guanine nucleotide-binding protein-like 3	GNL3	180.61	_SEVCFGK(ac)EGLWK_	0.75431	0.853
Q9NZ32	221	Actin-related protein 10	ACTR10	66.056	_TCFVSDLK(ac)R_	0.27968	0.853
P62805	78	Histone H4	HIST1H4A	159.94	_DAVTYTEHAK(ac)R_	-0.54689	0.852
Q00839	565	Heterogeneous nuclear ribonucleoprotein U	HNRNPU	147.12	_APQCLGK(ac)FIEIAAR_	0.14122	0.852
Q07020	30	60S ribosomal protein L18	RPL18	117.93	_LLVK(ac)LYR_	0.35013	0.852
P36542	90	ATP synthase subunit gamma, mitochondrial	ATP5C1	116.03	_K(ac)HLLIGVSSDR_	-0.13333	0.851
Q9Y4W6	543	AFG3-like protein 2	AFG3L2	174.59	_HLSDSINQK(ac)HFEQAIER_	0.68194	0.851
P0CG05	80	Ig lambda-2 chain C regions;Ig lambda-1 chain C regions;Immunoglobulin lambda-like polypeptide 5;Ig lambda-6 chain C region;Ig lambda-7 chain C region	IGLC2;IGLC1;IGLL5;IGLC6;IGLC7	79.652	_YAASSYLSLTPEQWK(ac)SHR_	0.15844	0.85
P49327	673	Fatty acid synthase;[Acyl-carrier-protein] S-acetyltransferase;[Acyl-carrier-protein] S-malonyltransferase;3-oxoacyl-[acyl-carrier-protein] synthase;3-oxoacyl-[acyl-carrier-protein] reductase;3-hydroxyacyl-[acyl-carrier-protein] dehydratase;Enoyl-[acyl-carrier-protein] reductase;Oleoyl-[acyl-carrier-protein] hydrolase	FASN	64.82	_EGVFAK(ac)EVR_	0.34649	0.85
P25705	506	ATP synthase subunit alpha, mitochondrial	ATP5A1	91.416	_ITK(ac)FENAFLSHVVSQHQALLGTIR_	0.16655	0.849
P31040	547	Succinate dehydrogenase [ubiquinone] flavoprotein subunit, mitochondrial	SDHA	94.409	_LYGDLK(ac)HLK_	-0.024335	0.849
O95159	234	Zinc finger protein-like 1	ZFPL1	52.527	_TPGLHGDCDDDK(ac)YR_	-0.15884	0.848
P04080	44	Cystatin-B	CSTB	72.359	_AVSFK(ac)SQVVAGTNYFIK_	0.005071	0.848
O00541	68	Pescadillo homolog	PES1	123.51	_TFYLIK(ac)DIR_	-0.048496	0.846
O75369	2342	Filamin-B	FLNB	48.5	_VHSPSGAVEECHVSELEPDK(ac)YAVR_	-0.014554	0.846
P62701	22	40S ribosomal protein S4, Y isoform 1;40S ribosomal protein S4, X isoform	RPS4Y1;RPS4X	152.11	_HWMLDK(ac)LTGVFAPR_	0.1224	0.846
Q99798	689	Aconitate hydratase, mitochondrial	ACO2	63.076	_AIITK(ac)SFAR_	1.4163	0.845
Q9NZ01	38	Very-long-chain enoyl-CoA reductase	TECR	88.075	_NLFTK(ac)THPQWYPAR_	0.59563	0.845
Q9NSE4	775	Isoleucine--tRNA ligase, mitochondrial	IARS2	122.39	_ITELYK(ac)QYDFGK_	-0.14996	0.844
O15382	321	Branched-chain-amino-acid aminotransferase, mitochondrial	BCAT2	86.136	_TITMK(ac)QLLR_	-3.4473	0.843
Q53H12	6	Acylglycerol kinase, mitochondrial	AGK	68.016	_TVFFK(ac)TLR_	0.75889	0.841
P00505	73	Aspartate aminotransferase, mitochondrial	GOT2	117.7	_DDNGK(ac)PYVLPSVR_	0.052063	0.839
P49411	88	Elongation factor Tu, mitochondrial	TUFM	81.525	_ILAEGGGAK(ac)FK_	-0.2146	0.839
Q01082	1485	Spectrin beta chain, non-erythrocytic 1	SPTBN1	55.196	_HNLLASK(ac)EIHQFNR_	-0.35039	0.839
P78527	493	DNA-dependent protein kinase catalytic subunit	PRKDC	113.93	_ICSK(ac)PVVLPK_	0.0046921	0.838
P07355	10	Annexin A2;Putative annexin A2-like protein	ANXA2;ANXA2P2	209.68	_(ac)STVHEILCK(ac)LSLEGDHSTPPSAYGSVK_	-0.96716	0.837
P10620	42	Microsomal glutathione S-transferase 1	MGST1	111.12	_K(ac)VFANPEDCVAFGK_	-0.42023	0.835
P07099	386	Epoxide hydrolase 1	EPHX1	142.45	_ENLGQGWMTQK(ac)HER_	-0.19849	0.833
P48735	80	Isocitrate dehydrogenase [NADP], mitochondrial	IDH2	130.56	_LILPHVDIQLK(ac)YFDLGLPNR_	0.1623	0.831
P63167	36	Dynein light chain 1, cytoplasmic	DYNLL1	209.25	_YNIEK(ac)DIAAHIK_	-0.2384	0.831
O43143	754	Putative pre-mRNA-splicing factor ATP-dependent RNA helicase DHX15	DHX15	112.44	_TCTDIK(ac)PEWLVK_	0.15036	0.83
P38646	138	Stress-70 protein, mitochondrial	HSPA9	69.812	_DIK(ac)NVPFK_	-0.5764	0.83
Q6UWP7	306	Lysocardiolipin acyltransferase 1	LCLAT1	66.056	_EDLQLWCHK(ac)R_	0.038524	0.829
Q9Y305	103	Acyl-coenzyme A thioesterase 9, mitochondrial	ACOT9	167.18	_EK(ac)YLTVQNTVR_	0.087316	0.829
O43390	341	Heterogeneous nuclear ribonucleoprotein R;Heterogeneous nuclear ribonucleoprotein Q	HNRNPR;SYNCRIP	105.39	_VK(ac)VLFVR_	0.016613	0.828
P24539	221	ATP synthase subunit b, mitochondrial	ATP5F1	236.59	_EQEHMINWVEK(ac)HVVQSISTQQEK_	0.017667	0.828
P49411	238	Elongation factor Tu, mitochondrial	TUFM	209.25	_SVQK(ac)LLDAVDTYIPVPAR_	-0.26622	0.827
Q02543	76	60S ribosomal protein L18a	RPL18A	168.25	_VK(ac)NFGIWLR_	0.25554	0.827
Q08257	23	Quinone oxidoreductase	CRYZ	79.875	_VFEFGGPEVLK(ac)LR_	1.011	0.826
Q56VL3	41	OCIA domain-containing protein 2	OCIAD2	138.98	_AEISK(ac)IMR_	-0.42994	0.826
P35579	237	Myosin-9;Myosin-7;Myosin-8;Myosin-13;Myosin-4;Myosin-6;Myosin-1;Myosin-3;Myosin-2;Myosin-7B;Myosin-10;Myosin-14;Myosin-15	MYH9;MYH7;MYH8;MYH13;MYH4;MYH6;MYH1;MYH3;MYH2;MYH7B;MYH10;MYH14;MYH15	99.511	_FGK(ac)FIR_	-0.22929	0.824
P17844	388	Probable ATP-dependent RNA helicase DDX5	DDX5	166.11	_DWVLNEFK(ac)HGK_	-0.61275	0.823
P32969	59	60S ribosomal protein L9	RPL9	128.86	_VDK(ac)WWGNR_	-0.051359	0.823
P40429	148	60S ribosomal protein L13a	RPL13A	115.38	_LAHEVGWK(ac)YQAVTATLEEK_	0.35127	0.823
P31040	608	Succinate dehydrogenase [ubiquinone] flavoprotein subunit, mitochondrial	SDHA	70.26	_IDEYDYSK(ac)PIQGQQK_	-0.18491	0.822
O75323	148	Protein NipSnap homolog 2	GBAS	85.355	_ENK(ac)EFLEFR_	1.3986	0.82
P82650	255	28S ribosomal protein S22, mitochondrial	MRPS22	97.431	_TYEDIDK(ac)R_	0.14052	0.819
Q8TF68	291	Zinc finger protein 384	ZNF384	161.87	_PYSCNFCEK(ac)SFR_	0.26001	0.819
Q9UJZ1	145	Stomatin-like protein 2, mitochondrial	STOML2	140.83	_LSLDK(ac)VFR_	0.0060967	0.818
P09622	143	Dihydrolipoyl dehydrogenase, mitochondrial	DLD	248.36	_ALTGGIAHLFK(ac)QNK_	-0.26998	0.817
Q9UJS0	23	Calcium-binding mitochondrial carrier protein Aralar2	SLC25A13	62.338	_TIFLK(ac)YASIEK_	-0.33456	0.813
Q16822	491	Phosphoenolpyruvate carboxykinase [GTP], mitochondrial;Phosphoenolpyruvate carboxykinase, cytosolic [GTP]	PCK2;PCK1	76.073	_GK(ac)IIMHDPFAMR_	-0.20523	0.812
P53007	277	Tricarboxylate transport protein, mitochondrial	SLC25A1	99.815	_AFYK(ac)GTVPR_	0.65938	0.811
P12270	713	Nucleoprotein TPR	TPR	191.78	_SQNTK(ac)ISTQLDFASK_	0.38629	0.808
P40939	326	Trifunctional enzyme subunit alpha, mitochondrial;Long-chain enoyl-CoA hydratase;Long chain 3-hydroxyacyl-CoA dehydrogenase	HADHA	208.73	_TGIEQGSDAGYLCESQK(ac)FGELVMTK_	1.1288	0.808
P18077	8	60S ribosomal protein L35a	RPL35A	159.99	_LWSK(ac)AIFAGYK_	0.37394	0.806
P00505	404	Aspartate aminotransferase, mitochondrial	GOT2	144.17	_EFSIYMTK(ac)DGR_	-0.61228	0.805
P23368	272	NAD-dependent malic enzyme, mitochondrial	ME2	183.99	_EK(ac)YCTFNDDIQGTAAVALAGLLAAQK_	1.6017	0.803
Q92841	132	Probable ATP-dependent RNA helicase DDX17	DDX17	77.726	_FEK(ac)NFYVEHPEVAR_	-0.22994	0.802
Q4G0N4	397	NAD kinase domain-containing protein 1, mitochondrial	NADKD1	102.62	_CFSSK(ac)VCVR_	-0.92376	0.8
P34897	269	Serine hydroxymethyltransferase, mitochondrial	SHMT2	79.489	_VIPSPFK(ac)HADIVTTTTHK_	-0.21251	0.797
P39023	148	60S ribosomal protein L3	RPL3	103.21	_QLEK(ac)DFSSMK_	0.35962	0.797
P35579	656	Myosin-9	MYH9	72.731	_EQLAK(ac)LMATLR_	0.41602	0.796
Q15149	3053	Plectin	PLEC	101.39	_ATVSAPFGK(ac)FQGK_	0.26844	0.796
Q12931	424	Heat shock protein 75 kDa, mitochondrial	TRAP1	86.344	_LIK(ac)FFIDQSK_	0.081302	0.795
P27824	103	Calnexin	CANX	83.137	_YDGK(ac)WEVEEMK_	0.4624	0.792
P52597	87	Heterogeneous nuclear ribonucleoprotein F;Heterogeneous nuclear ribonucleoprotein F, N-terminally processed	HNRNPF	103.26	_YIEVFK(ac)SHR_	-0.2207	0.788
P62987	93	Ubiquitin-60S ribosomal protein L40;Ubiquitin;60S ribosomal protein L40	UBA52	68.657	_YNCDK(ac)MICR_	-0.13044	0.784
Q15005	71	Signal peptidase complex subunit 2	SPCS2	65.252	_VLLEK(ac)YK_	0.59577	0.784
P48735	272	Isocitrate dehydrogenase [NADP], mitochondrial	IDH2	101.53	_DIFQEIFDK(ac)HYK_	0.42793	0.783
P25705	230	ATP synthase subunit alpha, mitochondrial	ATP5A1	143.42	_TSIAIDTIINQK(ac)R_	0.68275	0.781
P46776	47	60S ribosomal protein L27a	RPL27A	116.9	_INFDK(ac)YHPGYFGK_	0.028666	0.779
Q9BV79	267	Trans-2-enoyl-CoA reductase, mitochondrial	MECR	132.84	_LALNCVGGK(ac)SSTELLR_	0.94084	0.779
P60903	28	Protein S100-A10	S100A10	167.93	_GYLTK(ac)EDLR_	-0.68952	0.777
P62987	88	Ubiquitin-60S ribosomal protein L40;Ubiquitin;60S ribosomal protein L40	UBA52	123.51	_QLAQK(ac)YNCDK_	-0.13746	0.776
P07355	212	Annexin A2;Putative annexin A2-like protein	ANXA2;ANXA2P2	110.97	_GTDVPK(ac)WISIMTER_	0.056657	0.775
P08670	104	Vimentin;Desmin	VIM;DES	201.72	_TNEK(ac)VELQELNDR_	0.39315	0.775
P13987	63	CD59 glycoprotein	CD59	93.096	_AGLQVYNK(ac)CWK_	-0.21888	0.775
P02545	144	Prelamin-A/C;Lamin-A/C	LMNA	48.053	_DLEALLNSK(ac)EAALSTALSEK_	-1.1231	0.774
Q9HD33	144	39S ribosomal protein L47, mitochondrial	MRPL47	188.59	_VVDSMDALDK(ac)VVQER_	0.48847	0.772
P09622	66	Dihydrolipoyl dehydrogenase, mitochondrial	DLD	81.789	_AAQLGFK(ac)TVCIEK_	3.5067	0.77
Q99460	720	26S proteasome non-ATPase regulatory subunit 1	PSMD1	54.343	_VINDK(ac)HDDVMAK_	0.061814	0.77
P48735	155	Isocitrate dehydrogenase [NADP], mitochondrial	IDH2	87.806	_EPIICK(ac)NIPR_	1.7459	0.768
P07355	152	Annexin A2;Putative annexin A2-like protein	ANXA2;ANXA2P2	70.399	_EMYK(ac)TDLEK_	-0.43549	0.766
P62158	95	Calmodulin	CALM1	160.08	_VFDK(ac)DGNGYISAAELR_	-0.4626	0.766
Q9H583	1831	HEAT repeat-containing protein 1	HEATR1	86.136	_TYK(ac)QIEK_	1.3721	0.766
P12236	96	ADP/ATP translocase 3;ADP/ATP translocase 4	SLC25A6;SLC25A31	130.72	_YK(ac)QIFLGGVDK_	0.25407	0.764
P62906	62	60S ribosomal protein L10a	RPL10A	107.63	_PK(ac)FSVCVLGDQQHCDEAK_	-0.27701	0.764
P08670	139	Vimentin	VIM	220.21	_ILLAELEQLK(ac)GQGK_	-0.39031	0.759
P35579	8	Myosin-9	MYH9	72.898	_(ac)AQQAADK(ac)YLYVDK_	-1.117	0.759
Q9H8H0	99	Nucleolar protein 11	NOL11	130.66	_IWNNEDVNLDK(ac)VFK_	-0.28121	0.759
Q9BPW8	146	Protein NipSnap homolog 1	NIPSNAP1	105.2	_NNK(ac)EYLEFR_	-1.2925	0.758
P61313	5	60S ribosomal protein L15	RPL15	90.614	_GAYK(ac)YIQELWR_	0.47977	0.757
Q16629	24	Serine/arginine-rich splicing factor 7	SRSF7	96.805	_VYVGNLGTGAGK(ac)GELER_	-0.1481	0.757
P00367	457	Glutamate dehydrogenase 1, mitochondrial;Glutamate dehydrogenase 2, mitochondrial	GLUD1;GLUD2	123.69	_LTFK(ac)YER_	-2.3881	0.755
P12236	105	ADP/ATP translocase 3	SLC25A6	220.85	_QIFLGGVDK(ac)HTQFWR_	-0.33825	0.753
P36873	238	Serine/threonine-protein phosphatase PP1-gamma catalytic subunit;Serine/threonine-protein phosphatase PP1-alpha catalytic subunit	PPP1CC;PPP1CA	85.672	_FLHK(ac)HDLDLICR_	0.23657	0.749
P12956	605	X-ray repair cross-complementing protein 6	XRCC6	92.264	_KQELLEALTK(ac)HFQD_	-0.18315	0.748
Q5JRX3	770	Presequence protease, mitochondrial	PITRM1	79.07	_K(ac)HLLNGDNMR_	-1.3186	0.748
Q5BKZ1	318	DBIRD complex subunit ZNF326	ZNF326	69.815	_MAFTCSFCK(ac)FR_	0.093196	0.745
P42765	234	3-ketoacyl-CoA thiolase, mitochondrial	ACAA2	209.66	_PQTTLEQLQK(ac)LPPVFK_	0.59433	0.743
P08670	120	Vimentin	VIM	117.31	_FANYIDK(ac)VR_	0.10226	0.741
P19105	50	Myosin regulatory light chain 12A;Myosin regulatory light chain 12B;Myosin regulatory light polypeptide 9	MYL12A;MYL12B;MYL9	94.632	_DGFIDK(ac)EDLHDMLASLGK_	-0.41433	0.741
Q8NDX6	155	Zinc finger protein 740	ZNF740	113.52	_VHSGEK(ac)PYQCER_	-0.27829	0.741
Q9H0A0	823	N-acetyltransferase 10	NAT10	68.972	_EELEALFLPYDLK(ac)R_	-0.38105	0.741
P50914	71	60S ribosomal protein L14	RPL14	109.39	_FPHSAHQK(ac)YVR_	-0.2602	0.739
Q86WA6	271	Valacyclovir hydrolase	BPHL	127.02	_LHLMPEGK(ac)HNLHLR_	-0.69197	0.739
P16615	481	Sarcoplasmic/endoplasmic reticulum calcium ATPase 2;Sarcoplasmic/endoplasmic reticulum calcium ATPase 1;Sarcoplasmic/endoplasmic reticulum calcium ATPase 3	ATP2A2;ATP2A1;ATP2A3	70.942	_K(ac)EFTLEFSR_	0.19316	0.736
P23368	240	NAD-dependent malic enzyme, mitochondrial	ME2	263.52	_TQQYDDLIDEFMK(ac)AITDR_	-0.12435	0.736
P39656	189	Dolichyl-diphosphooligosaccharide--protein glycosyltransferase 48 kDa subunit	DDOST	81.656	_APTIVGK(ac)SSLNPILFR_	-0.58733	0.736
Q00839	609	Heterogeneous nuclear ribonucleoprotein U	HNRNPU	86.772	_AVVVCPK(ac)DEDYK_	0.92093	0.734
P62280	45	40S ribosomal protein S11	RPS11	108.9	_NIGLGFK(ac)TPK_	0.18108	0.731
Q08945	228	FACT complex subunit SSRP1	SSRP1	73.498	_IYPTFLHLHGK(ac)TFDYK_	0.086082	0.726
P07355	324	Annexin A2;Putative annexin A2-like protein	ANXA2;ANXA2P2	99.344	_SLYYYIQQDTK(ac)GDYQK_	0.18603	0.725
P36578	274	60S ribosomal protein L4	RPL4	201.08	_AASLK(ac)SNYNLPMHK_	-0.38458	0.725
Q6PI48	377	Aspartate--tRNA ligase, mitochondrial	DARS2	56.205	_AICIPEGAK(ac)YLK_	-0.17227	0.725
Q9NSE4	803	Isoleucine--tRNA ligase, mitochondrial	IARS2	94.09	_ELSNFYFSIIK(ac)DR_	-0.27894	0.725
P19338	467	Nucleolin	NCL	73.953	_SISLYYTGEK(ac)GQNQDYR_	0.41345	0.723
Q96CW1	256	AP-2 complex subunit mu	AP2M1	91.087	_LSK(ac)FDSER_	-0.52524	0.723
P50213	214	Isocitrate dehydrogenase [NAD] subunit alpha, mitochondrial	IDH3A	71.085	_MSDGLFLQK(ac)CR_	-0.97888	0.722
P82650	258	28S ribosomal protein S22, mitochondrial	MRPS22	97.602	_GK(ac)YDLLR_	-1.0711	0.717
P49411	311	Elongation factor Tu, mitochondrial	TUFM	119.65	_TVVTGIEMFHK(ac)SLER_	1.5996	0.716
Q14739	601	Lamin-B receptor	LBR	133.89	_YGVAWEK(ac)YCQR_	-0.0076469	0.716
Q9Y5B9	156	FACT complex subunit SPT16	SUPT16H	93.424	_SWNDCLNK(ac)EGFDK_	-0.078038	0.711
P00505	338	Aspartate aminotransferase, mitochondrial	GOT2	78.939	_K(ac)QWLQEVK_	-0.79843	0.709
P62805	80	Histone H4	HIST1H4A	101.75	_K(ac)TVTAMDVVYALK(ac)R_	-0.19832	0.709
Q9NXF1	529	Testis-expressed sequence 10 protein	TEX10	167.73	_FFSK(ac)IYQTEELR_	-0.69467	0.709
Q9NYK5	126	39S ribosomal protein L39, mitochondrial	MRPL39	60.305	_SCEIK(ac)FLTFK_	1.0443	0.709
Q9Y5B9	528	FACT complex subunit SPT16	SUPT16H	76.605	_EMK(ac)IYIDK_	-0.712	0.709
Q9Y6N5	135	Sulfide:quinone oxidoreductase, mitochondrial	SQRDL	247.17	_VTELNPDKNCIHTDDDEK(ac)ISYR_	-0.28246	0.709
P11021	96	78 kDa glucose-regulated protein	HSPA5	92.096	_NQLTSNPENTVFDAK(ac)R_	0.18571	0.708
P60903	57	Protein S100-A10	S100A10	160.77	_IMK(ac)DLDQCR_	-0.13852	0.708
P53396	86	ATP-citrate synthase	ACLY	99.511	_SWLK(ac)PR_	0.13787	0.706
Q96HW7	26	Integrator complex subunit 4	INTS4	142.1	_VVQPQEEIATK(ac)K_	0.57482	0.706
P27824	227	Calnexin	CANX	157.35	_RPDADLK(ac)TYFTDK_	-0.093707	0.704
Q9Y6N5	443	Sulfide:quinone oxidoreductase, mitochondrial	SQRDL	71.692	_K(ac)LFHLGMS_	-0.34187	0.704
P40939	350	Trifunctional enzyme subunit alpha, mitochondrial;Long-chain enoyl-CoA hydratase;Long chain 3-hydroxyacyl-CoA dehydrogenase	HADHA	125.89	_ALMGLYHGQVLCK(ac)K_	0.24819	0.703
O60264	249	SWI/SNF-related matrix-associated actin-dependent regulator of chromatin subfamily A member 5	SMARCA5	89.26	_STLHNWMSEFK(ac)R_	0.22184	0.702
P82933	325	28S ribosomal protein S9, mitochondrial	MRPS9	60.307	_LGK(ac)HDVTCTVSGGGR_	-0.98473	0.702
Q12797	545	Aspartyl/asparaginyl beta-hydroxylase	ASPH	111.63	_EAYK(ac)WYELGHK_	-0.42377	0.702
Q16762	14	Thiosulfate sulfurtransferase	TST	70.889	_ALVSTK(ac)WLAESIR_	1.2018	0.701
P30048	196	Thioredoxin-dependent peroxide reductase, mitochondrial	PRDX3	104.67	_GLFIIDPNGVIK(ac)HLSVNDLPVGR_	-0.33794	0.7
Q5JRX3	946	Presequence protease, mitochondrial	PITRM1	151.99	_SGK(ac)FTQQDIDEAK_	-0.38733	0.699
Q96N67	1962	Dedicator of cytokinesis protein 7	DOCK7	59.198	_AHGELHEQFK(ac)R_	-0.39987	0.699
P08670	292	Vimentin;Peripherin	VIM;PRPH	169.79	_NLQEAEEWYK(ac)SK_	-0.24585	0.697
P09382	108	Galectin-1	LGALS1	79.886	_LPDGYEFK(ac)FPNR_	-0.3348	0.697
P00505	150	Aspartate aminotransferase, mitochondrial	GOT2	104.11	_FFK(ac)FSR_	0.85125	0.695
P62879	57	Guanine nucleotide-binding protein G(I)/G(S)/G(T) subunit beta-2;Guanine nucleotide-binding protein G(I)/G(S)/G(T) subunit beta-1	GNB2;GNB1	68.481	_GHLAK(ac)IYAMHWGTDSR_	-0.97822	0.695
P05141	23	ADP/ATP translocase 2	SLC25A5	207.07	_DFLAGGVAAAISK(ac)TAVAPIER_	1.5813	0.693
Q13765	108	Nascent polypeptide-associated complex subunit alpha;Putative nascent polypeptide-associated complex subunit alpha-like protein	NACA;NACAP1	54.402	_NILFVITK(ac)PDVYK_	-0.58569	0.692
Q15149	3044	Plectin	PLEC	124.2	_DVFEK(ac)ATVSAPFGK_	0.23756	0.691
P00505	159	Aspartate aminotransferase, mitochondrial	GOT2	111.22	_DVFLPK(ac)PTWGNHTPIFR_	0.28723	0.688
P42704	613	Leucine-rich PPR motif-containing protein, mitochondrial	LRPPRC	225.79	_QYFHQLEK(ac)MNVK_	-0.2083	0.688
Q15149	2663	Plectin	PLEC	93.495	_LEQLFQDEVAK(ac)AQQLR_	0.5759	0.688
O00567	333	Nucleolar protein 56	NOP56	76.573	_YPASTVQILGAEK(ac)ALFR_	0.06304	0.681
Q13523	747	Serine/threonine-protein kinase PRP4 homolog	PRPF4B	178.67	_LNDADPDDK(ac)FHCLR_	-0.065606	0.68
P09651	15	Heterogeneous nuclear ribonucleoprotein A1;Heterogeneous nuclear ribonucleoprotein A1-like 2	HNRNPA1;HNRNPA1L2	112.82	_K(ac)LFIGGLSFETTDESLR_	-0.55265	0.676
P18621	55	60S ribosomal protein L17	RPL17	81.565	_DVTLQK(ac)QCVPFR_	-0.53837	0.676
P52272	698	Heterogeneous nuclear ribonucleoprotein M	HNRNPM	142.54	_GCGVVK(ac)FESPEVAER_	-0.23857	0.674
P84090	84	Enhancer of rudimentary homolog	ERH	62.813	_ADTQTYQPYNK(ac)DWIK_	-0.013493	0.674
Q15149	3231	Plectin	PLEC	116.51	_AGLVGPEFHEK(ac)LLSAEK_	0.045351	0.673
P00367	480	Glutamate dehydrogenase 1, mitochondrial	GLUD1	111.57	_FGK(ac)HGGTIPIVPTAEFQDR_	0.26125	0.671
Q9NSE4	725	Isoleucine--tRNA ligase, mitochondrial	IARS2	46.994	_DDISK(ac)LR_	-0.28389	0.669
Q9Y2R9	125	28S ribosomal protein S7, mitochondrial	MRPS7	102.69	_QFEK(ac)YHAASAEEQATIER_	0.13315	0.669
Q01082	1913	Spectrin beta chain, non-erythrocytic 1	SPTBN1	125.74	_LVDTGDK(ac)FR_	-0.00022895	0.666
P09622	122	Dihydrolipoyl dehydrogenase, mitochondrial	DLD	187.16	_LNLDK(ac)MMEQK_	-0.074061	0.663
Q15149	3420	Plectin	PLEC	113.62	_VTVEK(ac)VIK_	-0.040815	0.661
Q15149	1774	Plectin	PLEC	134.98	_WQLK(ac)ANEALR_	0.12965	0.659
Q00839	352	Heterogeneous nuclear ribonucleoprotein U	HNRNPU	250.89	_HLYTK(ac)DIDIHEVR_	0.0064506	0.656
Q15149	740	Plectin	PLEC	181.75	_LDLQYAK(ac)LLNSSK_	0.073743	0.654
Q9Y2Z4	355	Tyrosine--tRNA ligase, mitochondrial	YARS2	114.72	_LAAEVTK(ac)LVHGR_	0.39274	0.653
P20700	209	Lamin-B1	LMNB1	117.93	_K(ac)SMYEEEINETR_	0.88544	0.652
Q8IYQ7	281	Threonine synthase-like 1	THNSL1	94.973	_LSCGEWK(ac)SLVGATYVER_	-1.0701	0.652
P10620	55	Microsomal glutathione S-transferase 1	MGST1	89.468	_VFANPEDCVAFGK(ac)GENAK_	-1.3058	0.65
Q9NQW7	287	Xaa-Pro aminopeptidase 1	XPNPEP1	54.066	_EK(ac)VWVSDK_	0.25085	0.649
O00411	402	DNA-directed RNA polymerase, mitochondrial	POLRMT	159.81	_TLQCLFEK(ac)QLHMELASR_	-0.44309	0.645
Q8N2U0	43	Transmembrane protein 256	TMEM256	109.48	_ELFDK(ac)ANK_	-0.18929	0.645
P27824	137	Calnexin	CANX	59.198	_LNK(ac)PFLFDTK_	1.5757	0.644
P11388	397	DNA topoisomerase 2-alpha	TOP2A	214.58	_SFGSTCQLSEK(ac)FIK_	-0.33461	0.642
P30049	136	ATP synthase subunit delta, mitochondrial	ATP5D	88.945	_ANLEK(ac)AQAELVGTADEATR_	0.16705	0.641
P00367	84	Glutamate dehydrogenase 1, mitochondrial	GLUD1	113.67	_GASIVEDK(ac)LVEDLR_	0.24661	0.64
Q13813	2047	Spectrin alpha chain, non-erythrocytic 1	SPTAN1	91.845	_DQLLAAK(ac)HVQSK_	-0.19042	0.639
Q15149	1410	Plectin	PLEC	112.3	_FAK(ac)QYINAIK_	0.15433	0.639
P49411	91	Elongation factor Tu, mitochondrial	TUFM	137.84	_K(ac)YEEIDNAPEER_	0.33274	0.638
P09874	262	Poly [ADP-ribose] polymerase 1	PARP1	188.9	_VCSTNDLK(ac)ELLIFNK_	0.027993	0.629
Q9NUJ1	101	Mycophenolic acid acyl-glucuronide esterase, mitochondrial	ABHD10	142.91	_ALAIEEFCK(ac)SLGHACIR_	1.0426	0.629
O43809	23	Cleavage and polyadenylation specificity factor subunit 5	NUDT21	249.58	_GVTQFGNK(ac)YIQQTK_	0.16446	0.625
P08195	166	4F2 cell-surface antigen heavy chain	SLC3A2	96.604	_FTGLSK(ac)EELLK_	0.2309	0.625
Q01082	497	Spectrin beta chain, non-erythrocytic 1	SPTBN1	216.84	_ELEAENYHDIK(ac)R_	-0.29308	0.622
Q96HJ9	75	UPF0562 protein C7orf55	C7orf55	71.153	_K(ac)HVALHQEFHGK_	-0.55849	0.622
Q14103	231	Heterogeneous nuclear ribonucleoprotein D0	HNRNPD	171.11	_GFCFITFK(ac)EEEPVKK_	-0.18118	0.621
Q13765	142	Nascent polypeptide-associated complex subunit alpha	NACA	100.46	_IEDLSQQAQLAAAEK(ac)FK_	-0.05828	0.619
P60903	23	Protein S100-A10	S100A10	105.13	_FAGDK(ac)GYLTK_	-0.26202	0.618
Q96I25	391	Splicing factor 45	RBM17	127.51	_ACFYNLDK(ac)FR_	0.79847	0.618
Q09472	1674	Histone acetyltransferase p300;CREB-binding protein	EP300;CREBBP	154.81	_FVYTCNECK(ac)HHVETR_	-0.2706	0.617
P38159	30	RNA-binding motif protein, X chromosome;RNA-binding motif protein, X chromosome, N-terminally processed	RBMX	145.91	_ALEAVFGK(ac)YGR_	0.22401	0.616
Q99729	86	Heterogeneous nuclear ribonucleoprotein A/B	HNRNPAB	85.744	_DLK(ac)DYFTK_	-0.14314	0.609
P62805	13	Histone H4;Histone H4-like protein type G	HIST1H4A;HIST1H4G	209.11	_GLGK(ac)GGAK(ac)R_	0.2398	0.608
Q9NQ55	435	Suppressor of SWI4 1 homolog	PPAN	85.67	_LCDQK(ac)FPK_	0.31275	0.607
P06576	124	ATP synthase subunit beta, mitochondrial	ATP5B	77.185	_GQK(ac)VLDSGAPIK_	3.7363	0.606
Q6P1N9	27	Putative deoxyribonuclease TATDN1	TATDN1	61.444	_GVQK(ac)HQDDLQDVIGR_	0.67432	0.606
Q01082	1815	Spectrin beta chain, non-erythrocytic 1	SPTBN1	113.24	_FYHDAK(ac)EIFGR_	-0.041258	0.605
Q9Y305	292	Acyl-coenzyme A thioesterase 9, mitochondrial	ACOT9	126.16	_VLPSNAVWMENSK(ac)LK_	0.2027	0.598
P83731	27	60S ribosomal protein L24	RPL24	256.96	_TDGK(ac)VFQFLNAK_	-0.16772	0.596
Q9NV66	396	tRNA wybutosine-synthesizing protein 1 homolog	TYW1	109.48	_GGCYK(ac)HTFYGIESHR_	0.2111	0.596
Q9NWT1	70	p21-activated protein kinase-interacting protein 1	PAK1IP1	126.71	_DETIHIYDMK(ac)K_	0.24259	0.591
Q9Y5B9	280	FACT complex subunit SPT16	SUPT16H	99.283	_FK(ac)SYCSNLVR_	0.048155	0.586
P32969	121	60S ribosomal protein L9	RPL9	169.76	_NFLGEK(ac)YIR_	-1.1751	0.582
Q147X3	233	N-alpha-acetyltransferase 30	NAA30	207.39	_LITK(ac)DLSEPYSIYTYR_	0.12027	0.579
Q13813	2446	Spectrin alpha chain, non-erythrocytic 1	SPTAN1	50.305	_EQADYCVSHMK(ac)PYVDGK_	-0.38457	0.576
Q14202	439	Zinc finger MYM-type protein 3	ZMYM3	81.92	_LCSDSCFSK(ac)FR_	0.11995	0.572
P24539	238	ATP synthase subunit b, mitochondrial	ATP5F1	81.92	_ETIAK(ac)CIADLK_	1.5211	0.571
P62829	13	60S ribosomal protein L23	RPL23	117.31	_GGSSGAK(ac)FR_	1.1452	0.57
P22626	22	Heterogeneous nuclear ribonucleoproteins A2/B1	HNRNPA2B1	133.86	_K(ac)LFIGGLSFETTEESLR_	0.3768	0.566
O60264	430	SWI/SNF-related matrix-associated actin-dependent regulator of chromatin subfamily A member 5	SMARCA5	147.07	_ILMK(ac)DIDILNSAGK_	0.21027	0.565
Q02880	1008	DNA topoisomerase 2-beta	TOP2B	73.758	_LAQAEAAGLHK(ac)VFK_	-0.05827	0.564
P52272	672	Heterogeneous nuclear ribonucleoprotein M	HNRNPM	226.74	_DK(ac)FNECGHVLYADIK_	0.0085711	0.559
Q96AB3	26	Isochorismatase domain-containing protein 2, mitochondrial	ISOC2	143.46	_VLPGSSVLFLCDMQEK(ac)FR_	-0.42588	0.558
P62266	135	40S ribosomal protein S23	RPS23	143.58	_VANVSLLALYK(ac)GK_	1.0419	0.555
Q01082	1809	Spectrin beta chain, non-erythrocytic 1	SPTBN1	58.246	_TQILAASYELHK(ac)FYHDAK_	-0.1713	0.555
Q9H0A0	426	N-acetyltransferase 10	NAT10	133.89	_SLSLK(ac)LIQQLR_	1.7864	0.55
P36873	141	Serine/threonine-protein phosphatase PP1-gamma catalytic subunit;Serine/threonine-protein phosphatase PP1-alpha catalytic subunit;Serine/threonine-protein phosphatase PP1-beta catalytic subunit	PPP1CC;PPP1CA;PPP1CB	68.847	_IYGFYDECK(ac)R_	0.25752	0.539
P61978	179	Heterogeneous nuclear ribonucleoprotein K	HNRNPK	99.407	_ENTQTTIK(ac)LFQECCPHSTDR_	0.043547	0.528
Q9Y305	407	Acyl-coenzyme A thioesterase 9, mitochondrial	ACOT9	174.04	_EVPLVFPK(ac)TYGESMLYLDGQR_	0.22603	0.527
P20042	227	Eukaryotic translation initiation factor 2 subunit 2	EIF2S2	57.434	_TSFVNFTDICK(ac)LLHR_	-0.35554	0.526
P51648	457	Fatty aldehyde dehydrogenase	ALDH3A2	74.832	_FFLLK(ac)R_	-1.2535	0.52
P82650	248	28S ribosomal protein S22, mitochondrial	MRPS22	88.021	_VHHK(ac)TYEDIDKR_	0.2278	0.52
P06748	267	Nucleophosmin	NPM1	199.68	_VEAK(ac)FINYVK_	0.16294	0.514
Q15149	1975	Plectin	PLEC	133.86	_VLAEK(ac)LAAIGEATR_	0.095072	0.514
P78527	3642	DNA-dependent protein kinase catalytic subunit	PRKDC	51.066	_EFDK(ac)HFGK_	0.6984	0.512
Q15149	191	Plectin	PLEC	140.09	_WVNK(ac)HLIK_	0.14222	0.507
P11142	512	Heat shock cognate 71 kDa protein	HSPA8	128.27	_LSK(ac)EDIER_	-0.46193	0.498
P18583	16	Protein SON	SON	101.43	_SFVVSK(ac)FR_	4.9615	0.494
Q8WYH8	226	Inhibitor of growth protein 5;Inhibitor of growth protein 4	ING5;ING4	89.142	_GK(ac)WFCPR_	-0.011522	0.494
Q8IY81	157	pre-rRNA processing protein FTSJ3	FTSJ3	130.01	_GGSFITK(ac)VFR_	0.10156	0.492
Q15149	346	Plectin	PLEC	168.02	_HKPLLIDMNK(ac)VYR_	0.27199	0.48
Q00610	367	Clathrin heavy chain 1	CLTC	96.773	_K(ac)FNALFAQGNYSEAAK_	-0.60646	0.477
P08670	445	Vimentin	VIM	140.63	_TLLIK(ac)TVETR_	0.23225	0.475
P43243	836	Matrin-3	MATR3	114.89	_FLNK(ac)LAEER_	0.12357	0.467
P07437	58	Tubulin beta chain	TUBB	189.52	_ISVYYNEATGGK(ac)YVPR_	0.10092	0.461
Q96I99	291	Succinyl-CoA ligase [GDP-forming] subunit beta, mitochondrial	SUCLG2	79.326	_SENEPIENEAAK(ac)YDLK_	0.39046	0.456
P05091	155	Aldehyde dehydrogenase, mitochondrial	ALDH2	105.25	_YYAGWADK(ac)YHGK_	-0.94788	0.45
P01106	148	Myc proto-oncogene protein	MYC	116.98	_LVSEK(ac)LASYQAAR_	-0.19162	0.44
P09651	350	Heterogeneous nuclear ribonucleoprotein A1	HNRNPA1	141.82	_SSGPYGGGGQYFAK(ac)PR_	-0.027152	0.437
Q13185	50	Chromobox protein homolog 3	CBX3	93.649	_VEYFLK(ac)WK_	0.029779	0.433
Q15149	505	Plectin	PLEC	105.28	_VPPGYHPLDVEK(ac)EWGK_	0.10308	0.425
Q00839	635	Heterogeneous nuclear ribonucleoprotein U	HNRNPU	74.962	_DLPEHAVLK(ac)MK_	-0.24397	0.413
Q96T23	1061	Remodeling and spacing factor 1	RSF1	157.56	_GK(ac)DISTILDEER_	0.32314	0.413
P56385	34	ATP synthase subunit e, mitochondrial	ATP5I	89.142	_YNYLK(ac)PR_	0.85509	0.396
Q13813	1093	Spectrin alpha chain, non-erythrocytic 1	SPTAN1	80.555	_K(ac)FMLFR_	0.0082533	0.395
Q9ULL5	402	Proline-rich protein 12	PRR12	50.831	_KAEEAGGTRLEPLK(ac)PLK_	0.43216	0.39
Q15149	1224	Plectin	PLEC	72.29	_SLSAIYLEK(ac)LK_	0.33848	0.385
P61978	461	Heterogeneous nuclear ribonucleoprotein K	HNRNPK	77.741	_QYSGK(ac)FF_	0.22141	0.369
P62750	70	60S ribosomal protein L23a	RPL23A	155.33	_RNK(ac)LDHYAIIK_	-0.089166	0.357
Q71DI3	24	Histone H3.1;Histone H3.3C;Histone H3.1t;Histone H3.3;Histone H3.2	HIST1H3A;H3F3C;HIST3H3;H3F3A;HIST2H3A	123.11	_QLATK(ac)AAR_	-0.37075	0.333
Q9UHX1	251	Poly(U)-binding-splicing factor PUF60	PUF60	103.08	_SVFEAFGK(ac)IK_	-0.11264	0.319
Q92793	1744	CREB-binding protein	CREBBP	88.872	_SHAHK(ac)MVK(ac)WGLGLDDEGSSQGEPQSK_	0.042024	0.294
P22626	173	Heterogeneous nuclear ribonucleoproteins A2/B1	HNRNPA2B1	202.63	_IVLQK(ac)YHTINGHNAEVR_	0.34373	0.234
P61353	133	60S ribosomal protein L27	RPL27	134.66	_WFFQK(ac)LR_	-0.36194	0.224
P31943	185	Heterogeneous nuclear ribonucleoprotein H;Heterogeneous nuclear ribonucleoprotein H, N-terminally processed;Heterogeneous nuclear ribonucleoprotein H2	HNRNPH1;HNRNPH2	75.652	_YIEIFK(ac)SSR_	-0.45456	0.186
Q15424	294	Scaffold attachment factor B1;Scaffold attachment factor B2	SAFB;SAFB2	85.355	_ADSLLAVVK(ac)R_	2.7036	0.16
Q9NQC1	38	Protein Jade-2	PHF15	107.03	_LPSSTK(ac)SGWPR_	1.3882	0.118
Q9NYF8	335	Bcl-2-associated transcription factor 1	BCLAF1	121.29	_TGK(ac)FLK_	0.0068615	0.115
A6NFQ2	871	Protein FAM115C	FAM115C	49.358	_MNLWVK(ac)K_	1.0993
O75533	1067	Splicing factor 3B subunit 1	SF3B1	89.43	_ICFELLELLK(ac)AHK_	-0.30586
P04083	90	Annexin A1	ANXA1	108.71	_AAYLQETGK(ac)PLDETLKK_	-0.40992
P04114	1778	Apolipoprotein B-100;Apolipoprotein B-48	APOB	125.53	_LDNIYSSDK(ac)FYK_	0.42179
P10412	17	Histone H1.4	HIST1H1E	72.801	_(ac)SETAPAAPAAPAPAEK(ac)TPVK_	0.23187
P14927	19	Cytochrome b-c1 complex subunit 7	UQCRB	70.942	_K(ac)WYYNAAGFNK_	-0.24481
P23368	346	NAD-dependent malic enzyme, mitochondrial	ME2	68.676	_IWMFDK(ac)YGLLVK_	1.5549
P27635	170	60S ribosomal protein L10;60S ribosomal protein L10-like	RPL10;RPL10L	60.972	_K(ac)WGFTK_	0.67891
P40926	157	Malate dehydrogenase, mitochondrial	MDH2	50.805	_K(ac)HGVYNPNK_	-0.072658
P40926	307	Malate dehydrogenase, mitochondrial	MDH2	154.23	_NLGIGK(ac)VSSFEEK_	-0.22857
P49411	256	Elongation factor Tu, mitochondrial	TUFM	88.071	_DLEK(ac)PFLLPVEAVYSVPGR_	-0.90279
P51991	29	Heterogeneous nuclear ribonucleoprotein A3	HNRNPA3	69.331	_RGEEGHDPK(ac)EPEQLR_	-0.83617
P61026	102	Ras-related protein Rab-10	RAB10	99.752	_SFENISK(ac)WLR_	-0.36898
P61970	4	Nuclear transport factor 2	NUTF2	96.181	_GDK(ac)PIWEQIGSSFIQHYYQLFDNDR_	0.95349
P62937	44	Peptidyl-prolyl cis-trans isomerase A	PPIA	84.821	_ALSTGEK(ac)GFGYK_	1.5848
Q01081	13	Splicing factor U2AF 35 kDa subunit;Splicing factor U2AF 26 kDa subunit	U2AF1;U2AF1L4	137.21	_(ac)AEYLASIFGTEK(ac)DK_	-2.1579
Q16520	35	Basic leucine zipper transcriptional factor ATF-like	BATF	83.226	_VQRREK(ac)NRIAAQK_	2.3335
Q5T5P2	1580	Sickle tail protein homolog	KIAA1217	85.813	_K(ac)QLAALTQAIR_	0.5596
Q5TA45	593	Integrator complex subunit 11	CPSF3L	49.715	_K(ac)GLPQAPS_	-1.6872
Q71DI3	65	Histone H3.1;Histone H3.3C;Histone H3.1t;Histone H3.3;Histone H3.2	HIST1H3A;H3F3C;HIST3H3;H3F3A;HIST2H3A	42.773	_K(ac)LPFQR_	-0.79732
Q99729	215	Heterogeneous nuclear ribonucleoprotein A/B	HNRNPAB	98.898	_K(ac)FHTVSGSK_	-0.83407
Q99879	6	Histone H2B type 1-M	HIST1H2BM	104.88	_PEPVK(ac)SAPVPK(ac)K(ac)GSK_	0.0067716
Q9HDC5	208	Junctophilin-1	JPH1	52.274	_K(ac)GGLFR_	-3.8681
Q9P0M6	285	Core histone macro-H2A.2	H2AFY2	73.809	_FVIHCHIPQWGSDK(ac)CEEQLEETIK_	-0.56202
Q9Y5B9	196	FACT complex subunit SPT16	SUPT16H	180.3	_AASITSEVFNK(ac)FFK_	0.40972
