# Supplementary material for: Suberoylanilide Hydroxamic Acid Treatment Reveals Crosstalks among Proteome, Ubiquitylome and Acetylome in Non-Small Cell Lung Cancer A549 Cell Line
Source: Sci Rep. 2015 Mar 31;5:9520. doi: 10.1038/srep09520 (PMC4379480; doi:10.1038/srep09520)
Supplement: Supplementary Information — Supplementary Table S4 [file srep09520-s5.xls]

## Sheet: Proteome and ubiquit
Accession	Position	Quantitative ratio
		Proteome	Ubiquitl	Nor-ubiquitl
Q7Z5G4	95	2.852	-0.295128	-3.14713
O15438	479	-0.434403	-3.04692	-2.61252	Protein quantitation correlation test of proteomics and ubiquitlprotein
Q9GZL7	121	-0.473931	-2.81604	-2.34211
Q6NZI2	113	1.72683	-0.575615	-2.30245	Pearson Correlation Coefficient = -0.53
Q6NZI2	165	1.72683	-0.347399	-2.07423
O15438	803	-0.434403	-2.44222	-2.00782	Spearman rank correlation = -0.46
Q96DA2	140	1.25701	-0.749038	-2.00605
O15438	1052	-0.434403	-2.39593	-1.96153
P61421	343	0.389567	-1.5649	-1.95447
O15438	401	-0.434403	-2.36587	-1.93147
Q99536	372	0.687061	-1.1047	-1.79176
P02545	123	0.650765	-1.11716	-1.76793
Q9BSJ8	987	0.0703893	-1.68501	-1.7554
O00767	341	1.58015	-0.174621	-1.75477
Q03252	27	0.189034	-1.53952	-1.72855
Q6NZI2	161	1.72683	0.0662614	-1.66057
O14975	419	0.0976108	-1.54372	-1.64133
O15438	244	-0.434403	-2.05289	-1.61849
P55036	122	1.18269	-0.416962	-1.59965
Q86YT6	787	1.56071	-0.0174171	-1.57813
P02545	233	0.650765	-0.92139	-1.57215
Q9NVJ2	141	0.31034	-1.22769	-1.53803
Q8NG11	265	-0.321928	-1.85726	-1.53533
Q08AM6	170	0.0426443	-1.48197	-1.52461
P28066	192	0.411426	-1.074	-1.48543
P02545	270	0.650765	-0.826233	-1.477
P33947	83	0.189034	-1.28279	-1.47182
O00767	196	1.58015	0.129613	-1.45053
Q9NZM1	1956	-0.810966	-2.23786	-1.4269
Q6UW68	149	0.575312	-0.821126	-1.39644
Q9BTU6	336	0.575312	-0.818579	-1.39389
P02545	181	0.650765	-0.720232	-1.371
P30838	269	0.0976108	-1.26534	-1.36296
Q9NUN5	270	0.275007	-1.07704	-1.35205
Q6NZI2	109	1.72683	0.387363	-1.33947
Q14344	36	-0.0892673	-1.39593	-1.30666
O94901	195	0.275007	-1.01742	-1.29242
Q9Y487	172	-0.0144996	-1.30401	-1.28951
P29992	27	0.0976108	-1.191	-1.28861
Q86YT6	28	1.56071	0.291604	-1.26911
O14975	398	0.0976108	-1.17137	-1.26898
Q9H6X2	445	0.400538	-0.826233	-1.22677
Q9NZM1	1828	-0.810966	-2.02915	-1.21818
P02545	32	0.650765	-0.564905	-1.21567
Q99536	255	0.687061	-0.522841	-1.2099
Q709C8	2077	0.0976108	-1.1016	-1.19921
Q9NVJ2	146	0.31034	-0.859876	-1.17022
P50416	195	0.226509	-0.943416	-1.16993
Q12769	1422	0.0840643	-1.074	-1.15806
O15438	1344	-0.434403	-1.51457	-1.08017
P17301	1168	0.0840643	-0.962969	-1.04703
P23458	249	1.1177	0.0908534	-1.02684
O15438	238	-0.434403	-1.45799	-1.02359
P50990	540	0.189034	-0.833927	-1.02296
O95573	509	0.367371	-0.655172	-1.02254
Q93050	666	0.687061	-0.320126	-1.00719
P51809	137	0.124328	-0.880976	-1.0053
Q86YT6	421	1.56071	0.556797	-1.00392
O95864	398	-0.535332	-1.53116	-0.995824
P51970	106	0.15056	-0.841663	-0.992223
Q9Y3B3	215	0.111031	-0.873027	-0.984058
Q9NZM1	1936	-0.810966	-1.79086	-0.979892
P05455	328	1.59455	0.616358	-0.978191
Q96BM9	141	0.0426443	-0.926865	-0.96951
Q9BTU6	141	0.575312	-0.373327	-0.94864
Q99805	423	0.0565835	-0.880976	-0.937559
Q8TED0	359	-0.286304	-1.21424	-0.927936
Q9H3Z4	41	0.613532	-0.312939	-0.926471
P33527	527	-0.395929	-1.2863	-0.890376
P61026	49	-0.184425	-1.07097	-0.886542
P43353	437	-0.888969	-1.77103	-0.882059
Q99650	787	-0.0291463	-0.910502	-0.881356
P55036	40	1.18269	0.314986	-0.867706
P27105	188	0.411426	-0.450084	-0.861511
P60953	153	0.0426443	-0.805913	-0.848557
Q14764	444	0.516015	-0.330973	-0.846988
P55036	74	1.18269	0.335712	-0.84698
Q9NP58	482	0	-0.836501	-0.836501
Q63HN8	2136	-0.556393	-1.38836	-0.831962
Q96SB8	230	-0.415037	-1.23107	-0.816037
Q6IAA8	20	-0.251539	-1.05589	-0.804352
P00352	128	-0.0439433	-0.846843	-0.8029
Q8WUM0	842	-0.120294	-0.92139	-0.801096
P02545	171	0.650765	-0.148801	-0.799565
P78527	1456	0.0565835	-0.734563	-0.791147
P00491	95	0.411426	-0.375197	-0.786623
Q9Y6A9	15	0.238787	-0.541618	-0.780405
Q13505	190	0.0285692	-0.746616	-0.775185
Q9Y5J1	329	-0.340075	-1.11404	-0.77396
P17980	53	0.111031	-0.655172	-0.766203
Q03252	130	0.189034	-0.562772	-0.751806
P05556	794	0.15056	-0.590745	-0.741305
P20020	48	0.0840643	-0.655172	-0.739236
P04899	21	0.731183	-0.00144342	-0.732627
Q00610	1612	-0.0439433	-0.766112	-0.722169
P62995	197	-0.0588937	-0.771027	-0.712134
P16435	487	0.641546	-0.0679388	-0.709485
Q9HD45	257	-0.251539	-0.946194	-0.694655
P17980	56	0.111031	-0.579922	-0.690953
P57740	814	-0.0892673	-0.773491	-0.684224
P20020	62	0.0840643	-0.599462	-0.683526
Q93050	288	0.687061	0.00863031	-0.67843
P09234	35	1.63227	0.958286	-0.673982
Q9UEU0	13	-0.234465	-0.907793	-0.673327
P50990	62	0.189034	-0.475936	-0.66497
Q8TCT9	61	0.411426	-0.253257	-0.664684
Q9NZM1	1436	-0.810966	-1.47393	-0.662965
Q86YT6	691	1.56071	0.909197	-0.651518
P37837	204	1.1635	0.515006	-0.648493
P62158	95	0.176323	-0.471929	-0.648252
O15162	223	-0.234465	-0.875672	-0.641207
O15438	931	-0.434403	-1.07097	-0.636564
P31949	3	-0.152003	-0.788365	-0.636362
Q99460	310	0.263034	-0.373327	-0.636362
O43760	10	0.0143553	-0.619271	-0.633626
P29401	232	0.344828	-0.286304	-0.631133
P31641	11	0.214125	-0.416962	-0.631087
P07099	92	0.201634	-0.426625	-0.628259
P02545	470	0.650765	0.0229004	-0.627864
P52209	59	0.0426443	-0.58208	-0.624724
O43291	247	-0.577767	-1.20091	-0.623146
Q9UNM6	161	0.367371	-0.253257	-0.620628
P00387	163	0.422233	-0.192645	-0.614878
Q969E2	185	-0.0740006	-0.687335	-0.613334
P78527	3710	0.0565835	-0.556393	-0.612977
P04899	313	0.731183	0.137504	-0.59368
P04843	538	-0.0740006	-0.666576	-0.592576
P04083	281	2.16672	1.57676	-0.589951
O00410	800	0.275007	-0.314733	-0.58974
Q99460	890	0.263034	-0.312939	-0.575974
O43291	242	-0.577767	-1.152	-0.574236
P07858	223	0.918386	0.347099	-0.571288
P20020	1172	0.0840643	-0.483985	-0.568049
P05556	238	0.15056	-0.416962	-0.567522
O15438	512	-0.434403	-1	-0.565597
P31641	577	0.214125	-0.349235	-0.56336
Q8TCJ2	513	0.378512	-0.184425	-0.562936
Q86YT6	872	1.56071	0.999278	-0.561436
P05556	765	0.15056	-0.395929	-0.546488
Q63HN8	1223	-0.556393	-1.09851	-0.542112
O15162	258	-0.234465	-0.77596	-0.541494
P06703	47	0.83996	0.298658	-0.541301
P52895	4	0.137504	-0.403542	-0.541045
P05023	605	0.0840643	-0.448115	-0.532179
Q99460	319	0.263034	-0.251539	-0.514573
O15427	453	1.33914	0.825379	-0.513759
P50895	585	1.04963	0.540027	-0.509603
O15439	77	-0.286304	-0.78339	-0.497086
Q9H3Z4	72	0.613532	0.117695	-0.495837
O14672	714	0.0840643	-0.411195	-0.49526
P29401	260	0.344828	-0.148801	-0.493629
Q8IXI2	187	0.344828	-0.148801	-0.493629
P46977	444	-0.0144996	-0.490051	-0.475551
P17302	128	-0.168123	-0.632629	-0.464506
P78527	2503	0.0565835	-0.39973	-0.456314
Q9BTU6	268	0.575312	0.119024	-0.456288
Q8TCT9	361	0.411426	-0.0320936	-0.44352
P00441	123	-0.0439433	-0.486004	-0.442061
O95864	409	-0.535332	-0.971431	-0.436099
O15427	431	1.33914	0.905351	-0.433786
P61088	92	0.422233	-0.00868224	-0.430915
P29401	254	0.344828	-0.0846703	-0.429499
Q9Y287	13	0.464668	0.0426443	-0.422024
O43169	35	0.432959	0.0143553	-0.418604
O15258	14	0.286881	-0.131313	-0.418194
P27105	20	0.411426	0.00432161	-0.407105
P41208	120	-0.104697	-0.510457	-0.40576
P62070	177	-0.0892673	-0.490051	-0.400784
P07602	336	0.782409	0.386259	-0.396149
P53396	991	0.250962	-0.139236	-0.390197
P35998	116	0.0840643	-0.305788	-0.389853
O15438	278	-0.434403	-0.823677	-0.389274
O95864	28	-0.535332	-0.92139	-0.386058
Q8NBQ5	105	-0.340075	-0.720232	-0.380156
O00422	74	0.0840643	-0.291592	-0.375656
Q8IX12	1054	0.176323	-0.199255	-0.375578
Q12846	58	-0.0892673	-0.456009	-0.366742
P63096	92	0.0143553	-0.349235	-0.363591
P25787	70	0.201634	-0.16004	-0.361674
P80723	52	0.286881	-0.0664274	-0.353309
P63096	132	0.0143553	-0.334607	-0.348963
P62158	31	0.176323	-0.169745	-0.346067
P02545	135	0.650765	0.312665	-0.338099
P51809	172	0.124328	-0.209228	-0.333556
P05556	774	0.15056	-0.174621	-0.325181
Q99569	518	0.807355	0.482332	-0.325023
O14672	721	0.0840643	-0.234465	-0.31853
Q9UBQ5	140	0.464668	0.147958	-0.31671
P07099	197	0.201634	-0.109359	-0.310993
O15439	695	-0.286304	-0.588574	-0.30227
Q86YT6	938	1.56071	1.26003	-0.300689
P31641	37	0.214125	-0.086201	-0.300326
P26038	79	0.722466	0.424385	-0.298081
P80723	79	0.286881	-0.0101344	-0.297016
P07355	148	-0.184425	-0.475936	-0.291512
O95864	417	-0.535332	-0.826233	-0.290901
Q9NZM1	1934	-0.810966	-1.1016	-0.290632
Q9UNM6	115	0.367371	0.077243	-0.290128
Q9P0M6	123	-0.556393	-0.844251	-0.287857
Q14534	90	0.678072	0.397255	-0.280817
Q99460	302	0.263034	-0.013043	-0.276077
Q01105	167	0.903038	0.629473	-0.273565
Q9H0X4	36	0.454176	0.185232	-0.268944
P63096	271	0.0143553	-0.253257	-0.267613
O96005	534	0.411426	0.146655	-0.264771
O15438	938	-0.434403	-0.698998	-0.264595
Q99942	75	-0.395929	-0.659723	-0.263794
P49189	68	0.250962	-0.00288828	-0.25385
P62834	5	-0.0291463	-0.28279	-0.253643
Q9Y287	39	0.464668	0.212881	-0.251788
P07099	52	0.201634	-0.046921	-0.248555
P05556	784	0.15056	-0.0954196	-0.245979
Q13740	572	-0.104697	-0.347399	-0.242701
O94826	233	0.0426443	-0.192645	-0.235289
Q15836	42	0.31034	0.0758749	-0.234465
Q9Y679	316	-0.321928	-0.554273	-0.232345
P17987	541	-0.268817	-0.492079	-0.223262
P55072	217	0.344828	0.121679	-0.22315
P60900	102	-0.0439433	-0.263612	-0.219668
P33527	303	-0.395929	-0.612637	-0.216709
P50148	102	-0.0588937	-0.272297	-0.213404
P53985	224	0.189034	-0.0232698	-0.212304
P62158	78	0.176323	-0.0320936	-0.208416
P07355	266	-0.184425	-0.390245	-0.20582
P52209	377	0.0426443	-0.161653	-0.204298
P49720	77	-0.104697	-0.300448	-0.195751
P02545	155	0.650765	0.455229	-0.195536
Q9Y277	15	-0.0439433	-0.237864	-0.19392
P02786	53	-0.514573	-0.708396	-0.193823
P17302	243	-0.168123	-0.358454	-0.190331
P51572	167	0.214125	0.0243197	-0.189805
Q8WUM4	640	0.536053	0.351628	-0.184425
P31641	19	0.214125	0.0299829	-0.184142
Q99942	68	-0.395929	-0.573467	-0.177538
Q9UI14	118	0.333424	0.157044	-0.17638
Q86WC4	321	-0.184425	-0.360305	-0.17588
Q9UEU0	190	-0.234465	-0.409278	-0.174813
O15439	670	-0.286304	-0.454032	-0.167727
P08195	166	-0.68966	-0.854649	-0.164989
P14923	448	-0.0740006	-0.237864	-0.163863
Q15800	284	0.201634	0.0398403	-0.161794
P18827	281	-0.666576	-0.823677	-0.157101
P17980	276	0.111031	-0.0454314	-0.156463
Q6DD88	391	-0.395929	-0.552156	-0.156228
P41250	197	0.189034	0.0370307	-0.152003
O95470	131	-0.321928	-0.471929	-0.150001
Q9H0X4	30	0.454176	0.304511	-0.149665
P55061	7	0.722466	0.578214	-0.144252
Q9P0T7	118	0.367371	0.22404	-0.143331
Q96CS3	167	-0.0740006	-0.21424	-0.14024
O15427	428	1.33914	1.19912	-0.140015
Q15836	35	0.31034	0.172488	-0.137853
P15559	23	0.275007	0.147958	-0.127049
O14786	913	-2	-2.12658	-0.12658
P17980	146	0.111031	-0.0144996	-0.125531
O60427	106	-0.785875	-0.902389	-0.116514
Q9NV96	24	0.378512	0.263034	-0.115477
Q15149	469	-0.535332	-0.648372	-0.11304
Q13740	563	-0.104697	-0.195946	-0.0912491
P17302	258	-0.168123	-0.254978	-0.0868551
O15126	334	-0.473931	-0.558517	-0.0845853
Q12906	100	-0.395929	-0.479955	-0.0840263
O96005	460	0.411426	0.329985	-0.0814416
P52895	270	0.137504	0.0717627	-0.0657409
O15427	448	1.33914	1.27501	-0.0641303
P12830	738	-0.0892673	-0.148801	-0.0595333
P55072	109	0.344828	0.285698	-0.0591304
P18084	756	-0.577767	-0.634867	-0.0571004
Q14980	891	-0.810966	-0.867752	-0.056786
Q93009	420	-0.152003	-0.207561	-0.055558
P07948	101	-0.888969	-0.943416	-0.0544478
Q15041	96	0.432959	0.379621	-0.0533384
P62879	23	-0.120294	-0.172994	-0.0526998
Q14152	694	-0.0291463	-0.0800879	-0.0509416
Q15836	66	0.31034	0.261832	-0.0485085
P35613	366	0.650765	0.60502	-0.0457444
Q13435	486	-0.358454	-0.39973	-0.0412763
O15162	132	-0.234465	-0.272297	-0.0378321
P31641	15	0.214125	0.176323	-0.037802
P05556	768	0.15056	0.115033	-0.0355264
Q15836	68	0.31034	0.276199	-0.0341413
P63096	248	0.0143553	-0.0159576	-0.0303129
P31689	32	-0.251539	-0.281036	-0.0294969
O43570	343	-0.666576	-0.694321	-0.027745
Q9Y289	599	-0.915936	-0.943416	-0.0274807
P55011	252	-0.217591	-0.244685	-0.0270937
Q9Y666	1008	-0.217591	-0.244685	-0.0270937
P46063	47	0.594549	0.583038	-0.0115109
P21796	274	0.0565835	0.045443	-0.0111406
Q9Y666	990	-0.217591	-0.227692	-0.0101006
P08670	188	-0.473931	-0.481969	-0.00803732
P62805	32	0.111031	0.102994	-0.00803732
O60488	500	0.632268	0.624803	-0.00746545
P04406	194	0.124328	0.120352	-0.00397619
P33527	280	-0.395929	-0.39973	-0.00380157
O60488	498	0.632268	0.629473	-0.00279502
P33527	952	-0.395929	-0.392137	0.00379158
Q07955	138	-0.104697	-0.100051	0.00464636
P08195	160	-0.68966	-0.678072	0.011588
P31641	6	0.214125	0.230203	0.0160782
P35579	760	0.970854	0.986957	0.0161033
P53396	630	0.250962	0.27023	0.0192683
P20339	116	-0.810966	-0.785875	0.025091
P55072	696	0.344828	0.371838	0.0270091
P00352	398	-0.0439433	-0.013043	0.0309003
P09960	418	0.475085	0.511974	0.0368891
Q63HN8	2447	-0.556393	-0.518701	0.0376923
Q8NFJ5	285	0.0565835	0.0962619	0.0396783
Q12846	260	-0.0892673	-0.0484122	0.0408551
P20020	747	0.0840643	0.129613	0.0455485
O94826	168	0.0426443	0.0908534	0.0482091
P55072	502	0.344828	0.396159	0.051331
P55327	100	0.925999	0.980391	0.0543915
Q99942	93	-0.395929	-0.33825	0.0576783
Q8NFT2	64	-1.02915	-0.962969	0.0661771
P00352	139	-0.0439433	0.0243197	0.068263
Q8WWI5	648	-0.0588937	0.0100637	0.0689574
P63104	85	-0.0291463	0.0398403	0.0689866
P35998	407	0.0840643	0.158337	0.0742728
O60291	164	-0.0588937	0.015783	0.0746767
P02545	144	0.650765	0.734655	0.0838909
P07437	58	-0.473931	-0.384584	0.0893475
Q03135	5	-0.200913	-0.109359	0.0915539
P62191	69	-0.234465	-0.137648	0.0968175
P33527	290	-0.395929	-0.293359	0.10257
P29317	583	-0.494109	-0.386468	0.107641
P55072	236	0.344828	0.455229	0.1104
P55072	231	0.344828	0.463622	0.118794
Q01105	154	0.903038	1.02361	0.120572
Q6P2Q9	1344	0	0.124328	0.124328
P62314	9	0.411426	0.537048	0.125621
O95864	108	-0.535332	-0.409278	0.126054
Q9NQC3	1171	0	0.126973	0.126973
Q15149	1210	-0.535332	-0.407364	0.127968
Q9H0U4	116	-0.321928	-0.192645	0.129283
P20700	532	-0.473931	-0.341903	0.132028
P07355	104	-0.184425	-0.0484122	0.136012
O60291	101	-0.0588937	0.0786098	0.137504
P55072	505	0.344828	0.482332	0.137504
P55072	336	0.344828	0.486457	0.141628
Q15154	1076	-0.736966	-0.595097	0.141869
P55011	1127	-0.217591	-0.0740006	0.143591
P80723	65	0.286881	0.432959	0.146078
Q9H0X4	15	0.454176	0.602172	0.147996
Q00610	1609	-0.0439433	0.104337	0.14828
O75367	285	-0.286304	-0.136062	0.150243
O95197	1018	-0.0291463	0.129613	0.158759
Q8WUM4	638	0.536053	0.696884	0.160831
P00533	708	-0.286304	-0.123434	0.16287
P62316	98	0.0976108	0.260628	0.163017
P00352	495	-0.0439433	0.121679	0.165622
Q16719	96	-0.0439433	0.124328	0.168271
P31641	24	0.214125	0.388465	0.17434
P07910	204	0.594549	0.768925	0.174377
Q8NFJ5	348	0.0565835	0.231432	0.174849
Q9BRA2	98	0.722466	0.901494	0.179028
P26006	1038	-0.286304	-0.104697	0.181607
P29317	578	-0.494109	-0.311148	0.182961
Q03135	39	-0.200913	-0.013043	0.18787
P22314	635	0.378512	0.567545	0.189034
P14618	270	0.0285692	0.219091	0.190522
P02545	378	0.650765	0.84318	0.192415
P30153	188	-0.286304	-0.0892673	0.197037
Q92887	954	-1.2863	-1.07704	0.209263
O43242	296	0.0703893	0.280956	0.210567
P53985	487	0.189034	0.400538	0.211504
Q709C8	2233	0.0976108	0.312665	0.215054
O43570	347	-0.666576	-0.450084	0.216492
P48449	432	0.411426	0.635058	0.223632
Q969E2	4	-0.0740006	0.159629	0.23363
Q15758	502	0.0285692	0.271426	0.242857
P07437	324	-0.473931	-0.21927	0.254661
P30153	266	-0.286304	-0.0306192	0.255685
P00352	412	-0.0439433	0.212881	0.256824
Q9Y6I3	117	-0.104697	0.157044	0.261741
P33527	636	-0.395929	-0.12658	0.269348
P26006	1031	-0.286304	-0.013043	0.273261
P08670	445	-0.473931	-0.1976	0.276331
P04406	215	0.124328	0.411426	0.287098
P04406	263	0.124328	0.411426	0.287098
O60264	929	-0.836501	-0.547932	0.288569
P52895	185	0.137504	0.427606	0.290103
P05023	9	0.0840643	0.378512	0.294447
Q14566	643	-0.761213	-0.465938	0.295275
Q9P2R3	858	0.298658	0.597412	0.298754
Q14254	100	-0.395929	-0.0923402	0.303589
P45880	285	0.0976108	0.402722	0.305111
P33527	814	-0.395929	-0.0846703	0.311258
Q92900	790	-0.217591	0.0949116	0.312503
Q9Y653	673	-1.51457	-1.19429	0.320278
Q12846	243	-0.0892673	0.232661	0.321928
Q03135	26	-0.200913	0.123004	0.323917
P63104	120	-0.0291463	0.299831	0.328977
Q03252	166	0.189034	0.519039	0.330005
P08238	180	-0.184425	0.149259	0.333684
P20020	337	0.0840643	0.421156	0.337092
Q15012	224	-0.0144996	0.326537	0.341037
Q3SXM5	109	0.565597	0.909197	0.3436
P55011	833	-0.217591	0.126973	0.344564
P11166	245	-0.454032	-0.101598	0.352433
P80723	102	0.286881	0.645241	0.358359
O00291	155	-0.152003	0.214125	0.366128
P07195	308	0	0.367371	0.367371
P53985	473	0.189034	0.563646	0.374612
P63104	49	-0.0291463	0.350497	0.379644
P17302	144	-0.168123	0.212881	0.381003
O43795	986	-0.0588937	0.327687	0.386581
P55011	1095	-0.217591	0.169925	0.387516
P29401	597	0.344828	0.733788	0.38896
O00159	868	-0.321928	0.0703893	0.392317
P20020	256	0.0840643	0.477159	0.393095
Q01082	593	-0.666576	-0.270556	0.39602
P12270	315	-0.473931	-0.077041	0.39689
O75367	123	-0.286304	0.111031	0.397335
P22392	100	0.0565835	0.45628	0.399697
Q16531	1067	-0.358454	0.0426443	0.401098
P33527	936	-0.395929	0.0071955	0.403124
P55011	1118	-0.217591	0.189034	0.406625
P11142	512	-0.621488	-0.205896	0.415592
Q13137	339	0.613532	1.03492	0.421388
Q14254	370	-0.395929	0.0271541	0.423083
Q06481	744	0.263034	0.688852	0.425817
P52895	201	0.137504	0.563646	0.426143
P00352	490	-0.0439433	0.385155	0.429098
Q15012	7	-0.0144996	0.41792	0.43242
P28074	91	0.0143553	0.451013	0.436658
P55011	948	-0.217591	0.219091	0.436682
Q96QD8	59	-0.0740006	0.365133	0.439133
O00161	71	-0.251539	0.189034	0.440573
P41208	108	-0.104697	0.336855	0.441552
P60842	309	-0.340075	0.10165	0.441726
P55011	1017	-0.217591	0.227741	0.445333
P06733	5	0.0426443	0.489543	0.446899
P16070	681	-0.577767	-0.125006	0.452761
Q9Y277	274	-0.0439433	0.411426	0.45537
P80723	84	0.286881	0.745883	0.459002
P55011	958	-0.217591	0.24245	0.460042
O00291	9	-0.152003	0.309176	0.461179
P63000	116	-0.0892673	0.378512	0.467779
Q03252	150	0.189034	0.657183	0.468149
P29992	102	0.0976108	0.567545	0.469935
O15439	515	-0.286304	0.183963	0.470267
P08107	507	0.111031	0.585924	0.474893
P49721	162	-0.152003	0.326537	0.47854
P05023	36	0.0840643	0.570463	0.486399
Q03135	47	-0.200913	0.288063	0.488976
P53985	462	0.189034	0.68437	0.495336
P55072	658	0.344828	0.847997	0.503168
P55011	995	-0.217591	0.285698	0.50329
P62258	50	-0.136062	0.367371	0.503433
P00352	435	-0.0439433	0.46048	0.504424
P80723	89	0.286881	0.791606	0.504725
P55011	943	-0.217591	0.308011	0.525603
P61586	135	-0.415037	0.115033	0.530071
Q9Y277	12	-0.0439433	0.487486	0.53143
Q9Y6I3	107	-0.104697	0.434028	0.538725
P17302	136	-0.168123	0.381837	0.54996
O60291	265	-0.0588937	0.492622	0.551516
O00161	49	-0.251539	0.301002	0.552541
P23246	413	-0.217591	0.335712	0.553303
P05023	526	0.0840643	0.645241	0.561176
O75367	307	-0.286304	0.276199	0.562503
P55011	976	-0.217591	0.345964	0.563555
P12814	331	-0.514573	0.051024	0.565597
Q9UH62	260	0.773996	1.34085	0.566851
P35613	350	0.650765	1.21847	0.567707
P02792	68	-0.37707	0.191563	0.568632
P55011	237	-0.217591	0.351628	0.56922
P43243	836	-0.943416	-0.37146	0.571957
P55011	1061	-0.217591	0.358396	0.575988
O60218	177	-0.0144996	0.574344	0.588843
P55011	971	-0.217591	0.371838	0.589429
Q96QD8	33	-0.0740006	0.517024	0.591024
P08195	171	-0.68966	-0.0985055	0.591154
P16070	739	-0.577767	0.015783	0.59355
Q03135	30	-0.200913	0.392867	0.59378
O15439	1278	-0.286304	0.313826	0.60013
Q01831	374	-0.358454	0.24245	0.600904
P55011	280	-0.217591	0.38405	0.601641
Q92769	90	-0.713119	-0.104697	0.608421
Q1KMD3	297	0.0143553	0.62293	0.608575
P16070	715	-0.577767	0.0313952	0.609162
Q63HN8	1079	-0.556393	0.0551957	0.611589
P53985	479	0.189034	0.808179	0.619145
P62906	106	-0.514573	0.107018	0.621591
P08670	334	-0.473931	0.147958	0.621889
P14618	115	0.0285692	0.652601	0.624032
Q9H6H4	90	0.163499	0.788268	0.624769
O75369	1955	-0.0740006	0.550901	0.624901
Q14152	775	-0.0291463	0.597412	0.626558
P52895	161	0.137504	0.765535	0.628031
P15880	58	0.687061	1.31673	0.629664
P55011	959	-0.217591	0.422233	0.639824
P11142	56	-0.621488	0.0243197	0.645808
P08107	524	0.111031	0.75873	0.647698
P61981	10	0.250962	0.903038	0.652077
Q9H0X4	5	0.454176	1.10635	0.652172
P01130	830	-0.120294	0.535058	0.655352
P29401	319	0.344828	1.0036	0.658774
Q93077	96	0.0143553	0.67717	0.662815
Q9UQE7	180	-0.454032	0.215368	0.6694
P16070	705	-0.577767	0.0922074	0.669974
O15126	89	-0.473931	0.206643	0.680574
P55011	983	-0.217591	0.476122	0.693714
P12004	14	-0.473931	0.225275	0.699206
P40227	377	-0.120294	0.582074	0.702368
Q07020	99	-0.514573	0.189034	0.703607
Q93077	120	0.0143553	0.721591	0.707236
Q96GF1	105	0.0976108	0.809003	0.711392
P22392	12	0.0565835	0.770618	0.714034
P12270	335	-0.473931	0.24245	0.716381
P43007	493	0.0840643	0.811471	0.727407
Q12904	312	-1.8365	-1.1047	0.731804
P43007	501	0.0840643	0.818851	0.734786
P02792	144	-0.37707	0.367371	0.744441
P78536	728	-0.0291463	0.725959	0.755106
P62805	78	0.111031	0.871844	0.760812
Q01650	25	-0.943416	-0.176251	0.767166
P25788	230	-0.0588937	0.709291	0.768184
O00159	618	-0.321928	0.454176	0.776104
O95197	1013	-0.0291463	0.748461	0.777608
Q9Y6M7	539	-0.120294	0.659011	0.779305
Q00839	516	-1.152	-0.367732	0.784271
P15121	243	0.545968	1.33113	0.785164
P15311	79	-0.0740006	0.728574	0.802574
P15121	263	0.545968	1.35614	0.810175
P11142	108	-0.621488	0.189034	0.810522
P55011	966	-0.217591	0.598365	0.815957
P34932	686	-0.234465	0.582074	0.816539
P08670	168	-0.473931	0.353888	0.827819
O96008	175	-0.184425	0.645241	0.829665
Q00839	333	-1.152	-0.321928	0.830075
Q15758	10	0.0285692	0.866315	0.837745
P08107	500	0.111031	0.957543	0.846512
P22314	593	0.378512	1.23143	0.852921
P08238	354	-0.184425	0.67717	0.861595
P53985	494	0.189034	1.05311	0.864078
P08107	512	0.111031	0.975263	0.864232
P61604	36	0.0285692	0.900722	0.872153
Q9Y277	20	-0.0439433	0.833497	0.877441
P30050	61	-0.535332	0.342555	0.877886
P84090	12	-1.18442	-0.305788	0.878636
P39023	286	-0.415037	0.465713	0.880751
P0CW22	19	-0.577767	0.304511	0.882278
Q9UBI6	4	-0.473931	0.413594	0.887525
P07910	206	0.594549	1.48491	0.890363
Q9UBI6	34	-0.473931	0.427606	0.901537
Q99878	96	-0.0144996	0.889084	0.903584
P52895	179	0.137504	1.04404	0.906541
P08107	56	0.111031	1.01863	0.907603
Q969G5	84	-1.18442	-0.275786	0.908638
P34932	388	-0.234465	0.678973	0.913439
P31948	68	-0.120294	0.805705	0.925999
O75367	295	-0.286304	0.648926	0.93523
P55072	8	0.344828	1.28333	0.938501
P12814	398	-0.514573	0.426533	0.941106
P11142	500	-0.621488	0.320773	0.942262
Q86UP2	842	-0.888969	0.0565835	0.945552
P09936	4	-0.200913	0.74932	0.950232
Q01518	412	-0.268817	0.683472	0.952289
P12004	248	-0.473931	0.489543	0.963474
O75367	292	-0.286304	0.67717	0.963474
Q15758	537	0.0285692	0.997834	0.969265
P09496	223	-0.37707	0.593593	0.970662
Q15043	276	-0.358454	0.620117	0.978571
P08107	451	0.111031	1.09221	0.981176
Q96TC7	305	-0.234465	0.756169	0.990635
Q8N3U4	270	-0.713119	0.282143	0.995262
P27348	9	-0.268817	0.727703	0.996519
P62906	152	-0.514573	0.482332	0.996905
P11142	589	-0.621488	0.377401	0.99889
Q9Y639	364	0.344828	1.35389	1.00906
P11142	601	-0.621488	0.392867	1.01436
Q01831	619	-0.358454	0.66175	1.0202
P55011	1098	-0.217591	0.818032	1.03562
Q08211	857	-0.577767	0.469886	1.04765
P09960	20	0.475085	1.52306	1.04798
Q15043	267	-0.358454	0.689746	1.0482
Q07020	78	-0.514573	0.543991	1.05856
P49327	1866	0.963474	2.04159	1.07812
P63104	9	-0.0291463	1.05033	1.07947
Q92887	728	-1.2863	-0.204233	1.08207
P12004	164	-0.473931	0.609755	1.08369
Q96CW1	224	-0.120294	0.967169	1.08746
Q6WCQ1	396	-0.810966	0.27739	1.08836
Q15046	127	-0.836501	0.266637	1.10314
Q13492	324	-0.943416	0.16092	1.10434
P53396	4	0.250962	1.35896	1.108
P55011	1125	-0.217591	0.900722	1.11831
P11142	524	-0.621488	0.498761	1.12025
P63167	36	-0.643856	0.478195	1.12205
P11142	451	-0.621488	0.505891	1.12738
P47756	235	-0.577767	0.553852	1.13162
P08195	147	-0.68966	0.458382	1.14804
P11142	583	-0.621488	0.539035	1.16052
Q03135	57	-0.200913	0.962734	1.16365
P12814	402	-0.514573	0.660837	1.17541
P08195	122	-0.68966	0.489543	1.1792
P08670	120	-0.473931	0.718088	1.19202
Q13200	178	0.0703893	1.26424	1.19385
P63000	166	-0.0892673	1.1117	1.20097
P55072	18	0.344828	1.54794	1.20311
P11142	507	-0.621488	0.585924	1.20741
Q01650	30	-0.943416	0.269033	1.21245
Q96BY9	326	1.38957	2.62644	1.23687
Q9UM54	1060	-0.599462	0.651683	1.25115
O15173	193	-0.0892673	1.19409	1.28335
O60716	355	-0.621488	0.679874	1.30136
P08670	139	-0.473931	0.833497	1.30743
Q71UI9	116	0.584963	1.89569	1.31073
Q15149	3237	-0.535332	0.795767	1.3311
Q01650	19	-0.943416	0.397255	1.34067
P41250	99	0.189034	1.53506	1.34602
P11142	597	-0.621488	0.73292	1.35441
P54727	60	-1.08927	0.27262	1.36189
Q01831	174	-0.358454	1.00504	1.36349
P54727	36	-1.08927	0.275007	1.36427
O60218	173	-0.0144996	1.3584	1.3729
P31689	37	-0.251539	1.13225	1.38379
P54727	24	-1.08927	0.304511	1.39378
Q14789	3044	0.0840643	1.48285	1.39878
P54727	76	-1.08927	0.333424	1.42269
Q8IVF2	185	-1.35845	0.077243	1.4357
P08670	223	-0.473931	0.97306	1.44699
Q9UM54	1052	-0.599462	0.860764	1.46023
Q9ULH0	891	-0.152003	1.31557	1.46757
Q02543	11	-0.621488	0.853597	1.47508
Q16531	1121	-0.358454	1.13027	1.48873
Q5BJF6	253	-0.971431	0.530071	1.5015
P00533	875	-0.286304	1.23143	1.51774
Q9P0U1	17	-0.104697	1.42116	1.52585
O95758	423	-1.12029	0.407081	1.52738
P62829	113	-0.971431	0.574344	1.54577
P54727	63	-1.08927	0.505891	1.59516
P54727	51	-1.08927	0.538041	1.62731
Q00839	387	-1.152	0.483364	1.63537
Q9UIG0	1068	-0.785875	0.850399	1.63627
O95816	200	-1.152	0.515006	1.66701
P54727	147	-1.08927	0.603122	1.69239
Q01831	183	-0.358454	1.34369	1.70215
Q01831	359	-0.358454	1.39067	1.74912
Q71DI3	123	-0.0439433	1.71238	1.75632
Q00839	343	-1.152	0.616358	1.76836
P84090	90	-1.18442	0.6107	1.79512
P60174	51	0.201634	2.0314	1.82976
P54727	151	-1.08927	0.799916	1.88918
P22694	93	-0.836501	1.1003	1.93681
Q9Y6M7	130	-0.120294	1.86711	1.9874
P62829	75	-0.971431	1.09288	2.06431
Q71DI3	65	-0.0439433	2.05589	2.09983
Q01831	508	-0.358454	1.76341	2.12187
P08670	439	-0.473931	1.66312	2.13705
P24534	186	-1.2863	0.87578	2.16208
P23396	214	-0.340075	1.86869	2.20876
Q14677	467	-1.59946	0.655352	2.25481
P41208	124	-0.104697	2.25459	2.35929
P83916	150	-1.64386	0.809826	2.45368
Q13765	142	-0.37707	2.17792	2.55499
Q71DI3	57	-0.0439433	2.82355	2.86749
Q14739	107	-2.25154	0.637842	2.88938
P63173	52	-2.8365	0.275007	3.11151
P45973	184	-3.18442	0.134878	3.3193
P45973	154	-3.18442	0.654436	3.83886
